# Supplementary material for: A contrast-enhanced CT-based whole-spleen radiomics signature for early prediction of oxaliplatin-related thrombocytopenia in patients with gastrointestinal malignancies: a retrospective study
Source: PeerJ. 2023 Oct 13;11:e16230. doi: 10.7717/peerj.16230 (PMC10578303; doi:10.7717/peerj.16230)
Supplement: Supplemental Information 4 [file peerj-11-16230-s004.zip]

Archive with 4 entries (4 files):
- raw data/multi_reg_all.xlsx
- raw data/radiomics_features.xlsx
- raw data/train_features_z.xlsx
- raw data/validation_features_z.xlsx
