# Supplementary material for: A contrast-enhanced CT-based whole-spleen radiomics signature for early prediction of oxaliplatin-related thrombocytopenia in patients with gastrointestinal malignancies: a retrospective study
Source: PeerJ. 2023 Oct 13;11:e16230. doi: 10.7717/peerj.16230 (PMC10578303; doi:10.7717/peerj.16230)
Supplement: Supplemental Information 4 [file peerj-11-16230-s004.zip › raw data/multi_reg_all.xlsx]

## Sheet: Sheet1
ID	Rad	Train_test	TCP	OXI	Cycle	Age	Sex	BMI	Tumor	Mets	Regimen	Bev	Spleen
002	-0.907473	2	0	910	7	57	1	24.28	2	0	1	2	129.957
003	-0.208241	1	1	780	6	53	2	16.44	2	0	1	2	174.297
004	-1.7717	1	0	680	8	52	1	22.49	2	0	2	2	240.111
006	-1.48017	1	0	765	9	71	1	20.34	2	1	2	1	189
007	-1.38434	1	0	650	5	54	2	22.19	2	0	1	2	143.69
008	-1.38192	2	0	780	6	59	1	21.61	1	0	3	2	166.647
009	-0.942835	1	1	990	10	55	1	19.53	2	1	2	2	321.691
010	-1.10402	1	1	1040	8	53	2	24.17	2	1	1	1	90.5084
014	-0.296611	1	1	756	6	60	1	21.72	1	0	1	2	306.257
021	-1.23423	1	0	680	8	50	1	20.57	2	0	2	2	244.183
026	-1.44226	1	0	780	9	52	1	19.98	1	0	2	2	170.647
027	-0.258124	1	1	1020	12	37	2	20.45	2	0	2	2	339.552
028	-1.22633	1	1	1040	8	38	2	16.82	2	0	1	2	178.626
031	-0.735337	1	0	698	8	65	2	18.86	2	0	2	2	112.667
033	-0.553806	1	1	1040	8	58	2	18.99	2	0	1	2	148.376
034	-0.00890967	1	1	774	6	64	1	19.69	2	1	1	2	296.606
037	-1.61714	1	0	650	5	47	2	22.03	1	0	1	2	191.456
038	-1.92	1	0	655	5	46	1	19.49	1	0	1	2	65.314
040	-1.16054	1	0	734	6	57	1	22.49	1	0	1	2	274.756
041	-1.25064	1	0	1020	12	46	2	18.02	2	0	2	1	181.849
042	-1.55233	2	0	680	8	54	1	21.8	2	0	2	2	266.687
043	-0.923356	2	1	1040	8	52	1	18.94	1	0	1	2	199.419
044	-0.988674	1	0	850	10	51	1	25.39	2	0	2	2	193.662
046	-0.877443	2	1	780	6	66	2	24.03	2	1	1	2	216.964
047	-1.12596	1	0	520	4	53	1	20.76	2	0	1	2	273.469
048	-1.2612	2	0	425	5	64	2	19.98	2	0	2	2	161.528
050	-1.60777	2	0	505	4	31	2	16.82	2	0	1	2	248.653
052	-1.00712	1	0	680	8	26	1	18.04	2	1	2	1	253.416
053	-0.985488	1	1	780	6	65	1	22.32	1	1	1	2	202.774
056	-1.38711	2	0	650	5	51	2	18.18	1	0	1	2	170.904
057	-0.425196	1	1	505	4	50	2	17.94	2	1	1	2	340.79
058	-1.15185	1	0	520	4	49	2	22.83	2	0	1	2	239.26
059	-0.479096	1	1	1040	8	35	2	20.03	2	0	1	2	214.78
061	-1.31354	1	1	1040	8	55	1	21.3	2	0	1	2	164.484
063	-1.04319	1	0	540	4	51	1	19.71	1	0	1	2	178.486
064	-1.33379	1	0	780	6	55	1	23.88	2	0	1	2	234.882
065	-1.30544	2	0	1040	8	36	1	26.99	2	0	1	1	177.773
066	-1.15465	1	0	780	6	59	1	21.97	2	0	1	2	250.254
068	-1.09063	1	0	780	9	63	1	20.2	1	0	2	2	273.893
071	-1.60869	2	1	1040	8	58	1	27.34	2	0	1	2	252.539
072	-0.793396	1	1	780	6	36	2	16.02	1	0	1	2	215.936
073	-0.96473	2	1	780	6	64	1	26.45	1	1	1	2	220.254
076	-1.30877	1	0	520	4	61	1	22.68	1	1	1	2	225.09
080	-1.89643	1	0	650	5	66	1	21.71	2	1	1	2	264.452
081	-1.154	1	0	762	6	64	1	23.12	2	1	1	1	274.984
082	-1.31629	2	0	780	6	62	2	23.62	1	0	1	2	347.5
084	-0.675092	1	1	650	5	55	1	23.03	2	0	1	2	329.512
085	-1.36584	1	0	520	4	48	2	20.32	2	0	1	2	158.816
088	-1.26223	2	0	520	4	55	2	21.48	2	0	1	2	199.837
089	-0.242531	2	1	780	6	57	1	24.49	1	0	1	2	227.578
090	-0.967824	1	0	255	3	47	2	22.77	2	1	2	2	206.727
092	-0.802605	1	0	815	10	45	1	22.49	2	1	2	2	482.937
095	-0.775731	1	0	667	8	53	2	21.34	2	0	2	2	315.993
096	-0.882288	1	0	1005	12	62	2	24.97	2	1	2	1	205.394
098	-0.988436	1	0	340	4	44	1	17.51	2	0	2	2	80.0588
101	-0.90017	1	1	935	11	60	1	25.1	2	1	2	1	339.541
104	-1.55715	1	0	765	9	54	1	21.88	2	1	2	2	280.69
105	-1.05015	1	0	680	8	54	1	25.47	2	0	2	1	372.208
106	-1.73797	1	0	510	6	62	1	23.83	1	1	2	1	251.063
107	-0.821513	1	1	1020	12	54	1	18.78	2	1	2	2	357.853
111	-1.2507	1	0	850	10	65	1	15.42	2	0	2	2	197.003
113	-0.835045	1	1	1020	12	68	1	24.16	2	1	2	2	316.794
114	-1.03525	1	0	1020	12	47	2	21.48	2	0	2	2	176.332
117	-0.414636	1	1	1040	8	33	2	16.53	1	0	1	2	279.861
118	-0.422282	1	0	765	9	47	1	21.55	2	0	2	2	344.117
120	-0.536044	1	1	260	2	66	2	24.8	2	0	3	2	303.329
122	-1.21091	2	0	752	6	64	2	19.95	2	0	1	2	202.455
124	-1.37012	2	0	552	5	51	2	24.22	2	0	1	2	180.861
125	-1.31345	2	0	776	9	27	2	17.15	1	0	2	2	295.85
126	-1.2629	1	0	724	6	50	2	20.43	1	0	1	2	110.731
128	-1.45669	1	0	475	4	50	2	23.23	2	0	1	2	184.276
130	-1.26656	1	0	482	4	61	2	16.65	2	0	1	2	148.045
131	-1.02438	1	0	665	5	50	1	21.97	1	0	1	2	199.906
132	-0.696298	1	1	780	6	53	2	19.52	2	1	1	2	143.463
133	-0.507484	1	0	1040	8	35	2	20.55	1	0	1	2	139.496
134	-0.431403	2	1	780	6	67	1	25.35	1	0	1	2	321.115
136	-1.27357	2	0	645	5	62	1	19.38	1	0	1	2	133.761
137	-1.34845	1	0	650	5	54	2	20.4	1	0	1	2	163.689
140	-1.83914	2	0	520	4	61	1	21.77	2	0	1	2	258.406
143	-0.647163	1	0	780	6	41	2	28.25	1	0	3	2	255.646
144	-0.605342	1	1	910	7	65	1	22.09	2	0	1	2	358.055
145	-1.27591	1	0	520	6	39	1	21.88	2	1	2	2	241.906
146	-1.00069	1	0	780	6	72	1	22.31	1	0	3	2	194.459
147	-0.816445	2	0	598	5	57	2	20.08	1	0	3	2	215.936
150	-1.33559	1	0	780	6	47	1	20.7	1	0	3	2	206.083
151	-1.40323	1	0	1040	8	63	1	20.45	1	0	1	2	232.987
152	-1.31266	1	0	780	6	69	1	20.96	1	0	1	2	220.182
153	-1.15181	1	0	520	4	51	1	24.93	2	0	1	1	256.614
154	-1.01093	2	0	780	6	53	1	18.4	2	0	1	2	332.04
156	-1.88032	1	0	910	7	74	1	23.03	2	0	1	2	133.787
157	-1.49697	2	0	650	5	47	2	22.52	1	0	3	2	135.838
158	-1.54975	1	0	520	4	52	2	25.14	2	0	1	2	68.9443
159	-1.30857	2	0	780	6	64	1	25.71	1	0	1	2	147.741
160	-0.95982	2	0	762	6	55	2	23.88	2	0	1	2	227.706
162	-1.00344	1	0	650	5	67	1	19.59	1	0	3	2	233.416
167	-1.047	1	0	780	6	66	1	20.42	1	0	3	2	296.808
169	-0.977767	1	0	762	6	35	2	25.32	2	0	1	2	218.402
170	-1.04501	1	0	780	6	53	2	24.44	2	0	1	2	216.142
173	-1.11144	1	0	765	9	54	1	18.37	2	1	2	2	179.098
174	-0.785121	1	0	520	4	48	1	24.8	2	0	1	2	315.597
175	-1.53697	1	0	780	6	49	2	23.83	1	0	1	2	96.8277
176	-1.54592	2	1	1040	8	58	1	21.85	2	1	1	2	269.621
178	-0.877249	2	0	520	4	48	2	21.3	1	0	1	2	207.19
179	-0.910067	2	1	1040	8	62	2	18.59	2	0	3	2	90.4067
181	-1.44785	1	0	780	6	68	1	20.08	1	0	3	2	160.168
182	-1.01584	1	0	910	7	59	2	22.87	2	0	1	2	313.886
184	-1.64649	1	0	780	6	52	1	22.77	2	0	1	2	185.88
188	-1.24975	1	0	780	6	50	2	21.48	2	0	1	2	132.884
189	-0.599734	2	1	390	3	65	1	17.31	2	0	1	2	462.051
190	-0.891813	2	0	760	6	53	1	19.03	1	0	1	2	181.533
191	-1.0679	1	0	780	6	49	1	21.97	1	0	1	2	276.38
192	-1.63964	2	0	520	4	43	2	17.97	1	0	1	2	140.481
193	-1.69751	1	0	780	6	72	1	22.21	1	0	1	2	167.849
194	-1.24502	1	1	832	7	56	1	21.8	1	0	1	2	322.554
196	-1.03717	2	0	510	6	43	2	21.08	2	0	2	1	217.17
198	-1.61838	1	0	390	3	65	1	23.08	2	0	1	2	206.959
200	-1.91469	2	0	780	6	54	1	22.76	2	0	1	2	166.074
203	-1.26352	2	0	780	6	68	1	19.38	1	0	3	2	155
204	-1.54284	1	0	780	6	64	1	25.61	1	0	3	2	259.783
