# Supplementary material for: A contrast-enhanced CT-based whole-spleen radiomics signature for early prediction of oxaliplatin-related thrombocytopenia in patients with gastrointestinal malignancies: a retrospective study
Source: PeerJ. 2023 Oct 13;11:e16230. doi: 10.7717/peerj.16230 (PMC10578303; doi:10.7717/peerj.16230)
Supplement: Supplemental Information 4 [file peerj-11-16230-s004.zip › raw data/radiomics_features.xlsx]

## Sheet: Sheet1
	V1	V2	V3	V4	V5	V6	V7	V8	V9	V10	V11	V12	V13	V14	V15	V16	V17	V18	V19	V20	V21	V22	V23	V24	V25	V26	V27	V28	V29	V30	V31	V32	V33	V34	V35	V36	V37	V38	V39	V40	V41	V42	V43	V44	V45	V46	V47	V48	V49
002	0	0.743356	0.42076	37.7235	89.6557	97.8464	84.4394	102.139	103.735	129852	66.6462	0.602291	20589.4	0.158561	129957	79	130	1524835790	1.85116	27	5.09349	203	16.2408	104.353	105	-163	366	11.2213	106.441	-0.43181	1.47237e+09	0.330862	440.191	137.632	14.3853	-0.649309	1.85361	1.09115	0.258133	0.751657	1.49299	0.520182	0.675275	0.657697	0.995799	0.956869	-0.0368002	0.317007	0.503388
003	1	0.76613	0.494336	45.8292	92.7084	93.5402	88.8157	100.664	106.246	174237	71.0267	0.665812	22658.2	0.130043	174297	82	121	3177417487	1.55728	20	5.24641	192	12.6368	101.561	102	-65	257	8.53611	102.897	-0.45388	1.84542e+09	0.400786	273.252	58.0157	7.32144	-0.368797	1.30995	0.659073	0.329741	0.546844	1.23458	0.354531	0.744235	0.737729	0.994653	0.955137	-0.0663985	0.390846	0.458037
004	0	0.751994	0.426114	46.1926	108.404	99.4487	118.023	123.312	124.607	240030	81.5195	0.675894	27634.4	0.115129	240111	72	115	3519249367	1.6141	22	5.15513	176	13.4166	93.586	94	-131	307	9.4083	95.1714	-0.413521	2.17483e+09	0.387112	299.267	105.95	8.54018	-0.429997	1.41463	0.726669	0.320769	0.584463	1.28304	0.379758	0.730156	0.721893	0.996339	0.96162	-0.0595563	0.379796	0.471772
006	0	0.693608	0.382918	41.1283	107.408	113.681	96.3417	100.102	114.692	188960	74.499	0.660759	24100.2	0.127541	189000	83	126	6460211580	1.65465	22	6.41851	193	13.7769	104.928	106	-153	346	9.33538	106.494	-0.738192	2.14343e+09	0.386258	330.878	138.265	14.3618	-1.0288	1.73302	0.524622	0.534326	0.457676	1.13401	0.310378	0.781556	0.777741	0.99769	0.971637	-0.159008	0.615473	0.405515
007	0	0.685562	0.439815	41.9406	95.3596	100.81	85.8363	85.9569	101.416	143632	65.3749	0.682651	19429.1	0.13527	143690	76	140	2851748036	2.12792	34	3.8596	226	20.108	107.738	108	-93	319	14.0146	110.746	-0.226366	1.76233e+09	0.271205	657.32	78.5787	26.6478	-0.821237	2.63144	1.75885	0.198505	0.992165	1.74945	0.761677	0.611243	0.578749	0.991277	0.936918	-0.024498	0.24604	0.501661
008	0	0.916064	0.455261	39.0869	85.856	94.3903	94.8292	98.44	100.056	166573	78.6496	0.673772	21729.1	0.130448	166647	72	137	3120146122	2.1549	33	3.49481	232	20.467	104.367	105	-105	337	14.1847	107.566	-0.0842612	1.92819e+09	0.266232	678.126	94.5456	25.9987	-0.363706	2.71271	1.88203	0.180635	1.02543	1.78795	0.814656	0.604797	0.570364	0.991858	0.938921	-0.0235259	0.223844	0.496385
009	1	0.631498	0.455997	59.2844	130.011	124.275	129.988	109.699	131.577	321592	82.1015	0.643844	35256.6	0.109632	321691	92	160	8699569069	2.22363	36	4.70528	263	21.5	126.249	127	-133	396	14.7861	129.276	-0.472061	5.37617e+09	0.256604	773.508	135.021	46.7859	-2.47673	3.18964	1.80104	0.277701	0.999955	1.76504	0.788063	0.61052	0.577706	0.993896	0.946698	-0.0363029	0.33497	0.499459
010	1	0.57448	0.383708	34.8306	90.7738	95.4248	68.4927	90.9181	100.174	90447.6	52.1477	0.62979	15472.2	0.171063	90508.4	99	149	2259340780	1.86398	25	9.74314	214	16.3141	123.848	126	-112	326	10.6157	125.929	-1.4688	1.43528e+09	0.341039	519.663	111.224	36.7873	-3.33017	2.15747	0.969016	0.378262	0.675057	1.42692	0.506745	0.703514	0.690533	0.995169	0.956164	-0.0688962	0.436277	0.483666
014	1	0.781226	0.502917	54.269	107.908	116.066	105.33	98.8085	116.954	306158	84.3008	0.708676	30998	0.101248	306257	72	144	6180508172	2.28621	37	4.78441	901	22.552	107.911	108	-117	1018	15.6845	111.675	-0.0823834	3.81944e+09	0.243626	826.657	97.5294	42.7318	-0.577578	3.33394	2.13025	0.219767	1.09604	1.85857	0.91046	0.589622	0.551183	0.998797	0.975046	-0.0278349	0.268288	0.489645
021	0	0.664141	0.477193	55.1635	115.6	123.116	107.307	100.844	123.124	244114	76.7746	0.599028	31533	0.129173	244183	86	153	5886255237	2.18859	35	3.84304	256	20.958	119.081	119	-111	367	14.5813	122.053	-0.150038	3.63759e+09	0.260904	716.698	106.381	32.4849	-0.488775	2.90651	1.90151	0.208846	1.03189	1.7984	0.825491	0.602951	0.568235	0.99275	0.942021	-0.023548	0.257284	0.497482
026	0	0.810052	0.496945	45.0594	90.6727	96.7875	98.1494	93.1342	104.384	170578	73.4496	0.668361	22254.7	0.130466	170647	82	142	3606192464	2.03972	32	3.44322	228	18.8291	111.762	112	-77	305	13.1818	114.278	-0.105253	2.22856e+09	0.286866	568.683	81.3369	18.0766	-0.259028	2.31215	1.57946	0.188106	0.935832	1.69141	0.694643	0.62435	0.595305	0.992143	0.940197	-0.0213931	0.228537	0.506381
027	1	0.69123	0.460164	58.0549	126.161	132.04	127.731	109.717	135.042	339480	87.2065	0.652905	36044.9	0.106177	339552	78	146	7297444156	2.20341	35	3.77275	253	21.2555	112.021	112	-148	401	14.851	115.244	-0.182002	4.50968e+09	0.257299	732.662	121.613	31.2927	-0.653571	2.90522	1.99522	0.185516	1.06367	1.82183	0.849776	0.595128	0.558375	0.993246	0.943519	-0.0216384	0.229328	0.495223
028	1	0.825369	0.517673	47.6978	92.1389	101.091	102.71	92.8152	113.454	178568	76.0486	0.642877	23853.8	0.133584	178626	62	126	2725803828	2.13222	34	3.83902	212	20.1498	93.6532	94	-245	457	13.9853	97.1096	-0.186482	1.68449e+09	0.270431	659.362	204.125	25.164	-0.697581	2.5997	1.8599	0.165696	1.01972	1.7816	0.805054	0.60584	0.571703	0.994934	0.950943	-0.0215771	0.209916	0.497193
031	0	0.805664	0.425647	34.6608	81.4309	94.3134	87.1715	79.7483	95.1516	112581	65.606	0.70837	15917.3	0.141385	112667	79	133	1366907033	1.92442	28	5.07033	208	17.1612	105.877	107	-71	279	11.6848	108.235	-0.670534	1.31988e+09	0.319054	505.028	60.9741	19.6307	-1.64548	1.98655	1.27345	0.218238	0.820595	1.57351	0.590185	0.656121	0.634266	0.991413	0.939279	-0.0328173	0.294127	0.504841
033	1	0.671246	0.414733	40.0285	96.5164	99.1951	76.9288	91.0182	102.953	148324	64.7863	0.684232	19804.1	0.133519	148376	90	149	3775444209	2.04354	30	5.39061	265	18.6288	119.451	120	-119	384	12.757	121.915	-0.315663	2.20533e+09	0.294203	594.732	106.894	37.062	-1.28969	2.57455	1.40017	0.294925	0.861555	1.62103	0.642306	0.646277	0.621853	0.994634	0.951022	-0.0471798	0.353356	0.501763
034	1	0.646101	0.442487	56.6427	128.01	124.391	120.758	99.7438	135.207	296515	82.7073	0.609495	35281.4	0.118987	296606	100	158	8901123335	2.04514	29	4.95455	291	18.4935	130.131	131	-92	383	12.373	132.399	-0.266722	5.19938e+09	0.299739	595.351	95.4976	35.8252	-1.29636	2.8096	1.18131	0.407551	0.775611	1.53824	0.56949	0.67144	0.652035	0.995462	0.955663	-0.0771604	0.485314	0.494592
037	0	0.771716	0.453861	45.0335	99.223	102.945	97.7281	90.8436	111.509	191392	76.572	0.659266	24361.7	0.127286	191456	70	127	3673766169	1.97161	30	3.57703	222	17.8176	98.7615	99	-82	304	12.4336	101.333	-0.101175	1.96594e+09	0.301855	514.564	72.2729	17.6003	-0.21367	2.24064	1.32192	0.257756	0.841377	1.59399	0.604434	0.649973	0.626746	0.992373	0.942118	-0.0355262	0.308916	0.505615
038	0	0.763815	0.410031	29.7444	72.5419	77.5282	66.8465	82.2123	85.3905	65280.3	55.4086	0.644866	12158.2	0.186246	65314	124	170	3917334145	1.74376	24	5.73513	248	14.7038	147.458	148	-42	290	9.91809	148.733	-0.580066	1.44484e+09	0.359424	377.719	71.7934	18.0886	-0.861369	1.89204	0.645402	0.49049	0.531005	1.23151	0.35725	0.752327	0.745849	0.99559	0.95977	-0.126976	0.56898	0.441975
040	0	0.776543	0.431223	48.5266	112.533	121.587	101.677	117.403	126.608	274679	87.3864	0.664949	30731.2	0.11188	274756	81	143	5845285555	2.09208	32	3.69832	241	19.5486	111.924	112	-112	353	13.5514	114.661	-0.145837	3.61228e+09	0.278151	620.29	100.491	23.0129	-0.330904	2.53422	1.6593	0.208417	0.9559	1.71779	0.732109	0.620956	0.590703	0.992801	0.942743	-0.027257	0.256458	0.501727
041	0	0.713118	0.626733	61.3938	97.9584	95.2987	103.43	94.3546	108.736	181754	69.8559	0.626663	24761.3	0.136235	181849	92	156	3024599544	2.11239	33	3.6493	246	19.7973	124.184	125	-69	315	13.8513	126.729	-0.13663	2.92054e+09	0.274887	638.404	72.692	23.9963	-0.308044	2.59958	1.69282	0.211022	0.962645	1.72578	0.748358	0.620235	0.589711	0.990309	0.934557	-0.0313567	0.262509	0.500069
042	0	0.67662	0.451438	53.5436	118.607	107.448	111.862	113.642	133.395	266618	80.2517	0.642053	31201.3	0.117026	266687	84	130	4578346564	1.72955	23	5.30661	216	14.6525	107.033	108	-102	318	9.99846	108.723	-0.480863	3.15244e+09	0.365179	364.78	96.7728	12.1351	-0.69528	1.67284	0.847613	0.326866	0.632652	1.36676	0.439955	0.716304	0.704884	0.995744	0.958698	-0.0610653	0.390805	0.472758
043	1	0.754795	0.446957	44.4359	99.4187	106.958	91.4892	94.3472	110.222	199357	75.0408	0.678911	24308.6	0.121935	199419	102	177	6548574236	2.36822	39	4.51682	308	23.7332	139.068	140	-125	433	16.1446	142.455	-0.343213	4.04689e+09	0.234572	953.585	124.019	62.7463	-1.91978	3.72991	2.35526	0.224772	1.14971	1.92099	1.01535	0.579975	0.53899	0.99291	0.942496	-0.0276328	0.281154	0.483467
044	0	0.573302	0.36954	44.9624	121.671	116.447	95.1972	98.5504	126.097	193599	69.7544	0.614711	26327.8	0.135992	193662	70	140	3695528491	2.25754	37	4.12439	229	22.1623	104.831	106	-111	340	15.3454	108.594	-0.33697	2.28377e+09	0.248445	802.99	95.4138	47.8645	-1.36986	3.57243	1.66997	0.362689	0.95894	1.72071	0.738472	0.619716	0.589515	0.992762	0.942573	-0.054277	0.429473	0.504482
046	1	0.690181	0.407704	43.9213	107.729	114.097	100.978	96.7762	116.139	216876	74.3522	0.655843	26617	0.122729	216964	77	143	4517748125	2.18106	34	3.86718	255	20.8679	110.255	111	-139	394	14.3946	113.437	-0.307216	2.79188e+09	0.262419	711.709	120.342	31.9894	-1.45218	2.89969	1.81428	0.229577	1.00723	1.76919	0.787883	0.608129	0.574809	0.993849	0.946313	-0.027809	0.28113	0.500128
047	0	0.881467	0.467257	47.979	102.682	113.051	100.449	117.624	117.73	273392	90.5109	0.696475	29248.4	0.106983	273469	77	135	5182412889	2.01416	30	4.87724	226	18.4131	105.59	106	-124	350	12.7075	108.218	-0.366885	3.20263e+09	0.294937	561.941	95.5814	26.2072	-1.06588	2.35912	1.4238	0.2469	0.879179	1.63144	0.641113	0.63913	0.613787	0.993804	0.946988	-0.0326917	0.29856	0.508877
048	0	0.616791	0.466874	49.6743	106.398	89.2761	102.424	100.569	114.961	161463	65.6251	0.620308	23116.7	0.14317	161528	73	136	3031043091	2.10929	33	3.96324	214	19.8039	104.674	105	-108	322	13.768	107.686	-0.292172	1.87313e+09	0.275262	639.671	94.8145	24.3158	-0.961613	2.52014	1.77105	0.174209	0.993863	1.75321	0.769619	0.611248	0.578732	0.991222	0.936841	-0.0224597	0.223726	0.501123
050	0	0.670604	0.424117	49.7976	117.415	105.969	119.493	110.829	127.59	248563	78.7386	0.646026	29593.2	0.119057	248653	75	139	4868514632	2.12697	34	3.45447	310	20.0933	107.002	107	-70	380	13.995	109.999	-0.110313	3.00865e+09	0.270467	650.287	61.245	23.5425	-0.461582	2.60598	1.8318	0.174354	1.01257	1.77302	0.792504	0.607111	0.573413	0.993007	0.943008	-0.0217984	0.216258	0.498756
052	0	0.630533	0.407405	48.2031	118.317	126.743	117.317	88.7304	128.847	253343	74.603	0.695597	27835.5	0.109873	253416	90	147	5992534443	1.98674	30	4.22307	233	18.0642	118.671	119	-152	385	12.5195	120.886	-0.221999	3.70327e+09	0.298561	530.484	151.006	17.3892	-0.517871	2.12879	1.50805	0.170494	0.90807	1.66301	0.671877	0.632107	0.604783	0.994871	0.951252	-0.0226819	0.213235	0.505703
053	1	0.65271	0.445667	48.4469	108.707	90.8387	120.742	116.494	123.856	202695	70.9539	0.680366	24526.5	0.121002	202774	68	128	3335663102	2.04472	31	3.85153	208	18.8798	97.9101	99	-105	313	13.1402	100.826	-0.288722	2.06138e+09	0.287343	579.497	89.7071	21.2874	-0.951801	2.35291	1.5483	0.205785	0.926346	1.67937	0.681114	0.626461	0.597987	0.992294	0.940746	-0.0245143	0.253295	0.507353
056	0	0.794538	0.508739	46.1438	90.7024	90.9102	88.5768	97.934	99.7177	170841	72.0665	0.671852	22161.8	0.129722	170904	81	148	3844290042	2.17965	34	3.44962	243	20.8524	114.882	115	-88	331	14.5426	117.902	-0.0898581	2.3757e+09	0.261586	702.966	83.6814	27.336	-0.388559	2.80917	1.93506	0.184022	1.04162	1.80597	0.836026	0.601015	0.56568	0.990435	0.934103	-0.0222242	0.228052	0.495693
057	1	0.61793	0.431084	58.6553	136.065	132.549	139.93	106.404	141.433	340724	84.0785	0.623221	37853.9	0.111099	340790	103	164	10178259782	2.09229	32	4.83208	301	19.4138	133.506	134	-124	425	13.2647	135.857	-0.367853	6.28997e+09	0.282099	633.052	118.678	33.4975	-1.20881	2.65064	1.56721	0.256625	0.920536	1.68601	0.705551	0.630723	0.602757	0.995243	0.953196	-0.0372955	0.317131	0.50178
058	0	0.652402	0.406744	47.9504	117.889	107.255	99.0625	118.661	129.292	239174	76.9107	0.670638	27784.7	0.116169	239260	81	149	5002654158	2.25178	35	4.97776	279	21.7689	114.943	116	-154	433	14.6934	118.408	-0.418624	3.35454e+09	0.254638	808.634	147.946	53.3341	-2.06238	3.32066	1.91522	0.267922	1.02614	1.80404	0.849707	0.606265	0.572189	0.994793	0.950722	-0.0335161	0.325451	0.495196
059	1	0.518964	0.321461	45.481	141.482	102.907	147.75	126.001	154.042	214692	73.4241	0.600758	28862.1	0.134435	214780	64	133	3638876601	2.22891	36	3.99974	229	21.6327	98.5217	99	-134	363	15.038	102.323	-0.25377	2.24876e+09	0.253289	763.526	110.114	37.8389	-1.22383	3.05254	2.03192	0.200512	1.07154	1.82823	0.865403	0.593735	0.556756	0.992265	0.939963	-0.0264513	0.253973	0.495308
061	1	0.726384	0.493786	45.7642	92.6801	96.0148	80.688	94.987	98.9655	164419	67.3214	0.689634	21045.9	0.128001	164484	56	123	2332449627	2.20901	35	4.68037	224	21.2628	89.4696	90	-148	372	14.5818	93.6122	-0.458725	1.44141e+09	0.259756	758.428	102.95	39.3927	-1.8524	2.97956	1.90281	0.220198	1.02808	1.7928	0.82868	0.604443	0.570141	0.991782	0.938807	-0.0297039	0.281128	0.49763
063	0	0.572172	0.418581	46.3183	110.655	121.044	91.0877	79.9741	121.399	178418	63.314	0.679273	22563.1	0.126462	178486	80	144	3808059005	2.12851	33	5.36769	254	20.0162	111.901	112	-302	556	13.8985	114.825	-0.308863	2.35331e+09	0.272861	663.028	324.755	31.7311	-0.859401	2.63157	1.80937	0.184775	1.00065	1.76655	0.793806	0.610703	0.577839	0.996893	0.96118	-0.0238522	0.238196	0.498529
064	0	0.65909	0.455094	54.2309	119.164	105.274	123.133	128.436	128.588	234734	78.5398	0.609767	30179	0.128567	234822	77	133	4618117122	1.96053	30	4.07797	250	17.6472	104.776	105	-114	364	12.2477	107.181	-0.180028	2.69756e+09	0.305141	509.677	94.8445	18.4913	-0.284801	2.2351	1.2626	0.277691	0.816551	1.56626	0.584298	0.657312	0.635645	0.99515	0.953386	-0.0422698	0.329948	0.504153
065	0	0.71322	0.457665	46.6386	101.906	97.5245	92.882	107.796	108.98	177708	72.6811	0.649398	23538.4	0.132456	177773	74	142	3542333918	2.20057	36	4.21138	228	21.2641	107.598	108	-114	342	14.9082	110.969	-0.26608	2.18909e+09	0.257784	736.709	97.4535	42.3669	-1.22193	3.19628	1.66651	0.314257	0.959316	1.71952	0.733103	0.619796	0.589358	0.99277	0.942543	-0.0442733	0.372906	0.502513
066	0	0.648292	0.46611	56.8807	122.033	121.645	93.0752	108.587	121.998	250173	79.1129	0.612973	31323.4	0.125207	250254	42	107	2504074960	2.14521	34	3.64925	211	20.3886	74.2606	74	-147	358	14.2609	78.6359	-0.139446	1.54747e+09	0.266488	668.967	90.6927	28.3647	-0.555406	2.79727	1.73169	0.235077	0.982629	1.73857	0.751786	0.613531	0.581717	0.992492	0.941231	-0.0308212	0.28515	0.502972
068	0	0.602577	0.465722	56.0254	120.298	121.327	110.276	92.7406	122.41	273780	72.4887	0.68754	29656.5	0.108323	273893	78	135	5266820216	1.94705	30	3.30023	280	17.5736	106.724	107	-50	330	12.4606	109.011	-0.0862734	3.25479e+09	0.30534	493.521	46.4369	13.7516	-0.227542	2.04899	1.39327	0.190393	0.86754	1.61945	0.628384	0.643008	0.618083	0.993052	0.944286	-0.026788	0.231744	0.504894
071	1	0.74657	0.390135	46.0366	118.002	115.784	132.301	141.435	142.668	252468	88.0965	0.639998	30184	0.119556	252539	74	119	5285453191	1.6807	23	4.37822	185	14.1535	97.034	98	-84	269	9.84524	98.7294	-0.398293	2.46162e+09	0.368222	331.906	71.185	12.3016	-0.705694	1.72176	0.642649	0.456015	0.537669	1.22606	0.348239	0.748019	0.741642	0.995602	0.959212	-0.110061	0.53114	0.451732
072	1	0.733285	0.487914	51.9337	106.44	104.482	99.7769	104.718	116.734	215870	78.0511	0.624754	27855	0.129036	215936	75	147	4591443657	2.26984	37	3.56851	257	22.2978	111.059	112	-99	356	15.6209	114.63	-0.161127	2.83742e+09	0.246091	806.015	80.8968	37.5271	-0.896184	3.22288	2.17404	0.194098	1.1069	1.87038	0.92888	0.587731	0.548735	0.990637	0.934536	-0.025166	0.240845	0.487934
073	1	0.822968	0.536784	53.2019	99.1124	108.515	102.421	103.265	117.135	220169	81.5663	0.647695	27224	0.12365	220254	77	133	3569526057	1.95049	29	4.3864	217	17.5236	105.204	106	-142	359	12.2009	107.582	-0.372423	2.54919e+09	0.307994	506.009	115.829	17.8301	-0.899856	2.09199	1.33283	0.221364	0.84511	1.59629	0.608057	0.648843	0.625464	0.994191	0.948921	-0.0311388	0.276325	0.506484
076	0	0.701158	0.433443	47.1401	108.757	115.103	110.895	100.959	116.679	225026	76.2562	0.677904	26391.9	0.117284	225090	88	145	5142366795	1.98992	30	3.66457	239	18.1212	116.563	117	-73	312	12.5403	118.82	-0.198943	3.17788e+09	0.297715	531.374	67.4819	16.7548	-0.451356	2.16594	1.44596	0.199043	0.890148	1.6421	0.644997	0.635932	0.60972	0.991671	0.938976	-0.0239649	0.243043	0.508128
080	0	0.855371	0.521973	52.6665	100.899	108.11	108.349	102.427	120.391	264392	86.306	0.670489	29711.5	0.112377	264452	73	110	3708197207	1.44471	19	4.44392	165	11.636	91.8791	92	-59	224	8.12395	93.0884	-0.339765	2.2916e+09	0.437693	223.68	52.1009	4.56564	-0.182586	1.09477	0.600033	0.291445	0.515519	1.1927	0.330663	0.755874	0.750672	0.994114	0.953768	-0.0543257	0.346173	0.445699
081	0	0.785978	0.480517	51.9181	108.046	103.125	117.577	118.836	123.41	274912	84.9222	0.68597	29806.3	0.108421	274984	72	131	4853062334	2.02393	30	4.58332	231	18.4882	101.667	102	-105	336	12.8084	104.434	-0.379738	2.9991e+09	0.294344	570.345	92.6806	25.0483	-1.0587	2.41532	1.3879	0.269961	0.862084	1.61817	0.633358	0.644773	0.620467	0.99396	0.947989	-0.0389401	0.325589	0.506144
082	0	0.787994	0.511408	59.9397	117.205	124.719	112.293	126.301	127.779	347411	92.3569	0.618394	38646.9	0.111243	347500	64	153	7371345082	2.57197	46	3.48054	283	27.8883	108.909	109	-292	575	19.4355	114.494	-0.0955982	4.55535e+09	0.198534	1247.81	286.261	94.8735	-0.7858	5.32432	2.85609	0.301588	1.28091	2.02637	1.18384	0.553991	0.506	0.995124	0.951072	-0.0395891	0.358623	0.468669
084	1	0.750121	0.426819	51.3094	120.214	126.959	116.6	112.293	129.327	329414	90.1748	0.670866	34382.9	0.104376	329512	85	146	7476350683	2.09339	32	4.21949	242	19.4483	115.728	116	-96	338	13.2692	118.412	-0.294402	4.62024e+09	0.280925	628.401	84.3243	26.6632	-0.923662	2.52292	1.66824	0.203599	0.957397	1.72373	0.739901	0.620867	0.590575	0.991723	0.939012	-0.0257224	0.257322	0.50133
085	0	0.665482	0.428918	45.2829	105.575	100.507	92.8395	99.4294	113.502	158727	70.2581	0.613392	23112.5	0.145611	158816	74	135	2953284995	2.07382	32	4.0112	216	19.255	104.329	105	-92	308	13.352	107.2	-0.306636	1.82507e+09	0.282217	607.243	76.3462	22.8802	-0.92335	2.43692	1.60099	0.206494	0.940832	1.69775	0.705398	0.623473	0.594198	0.990809	0.935815	-0.0251376	0.251985	0.505799
088	0	0.803473	0.539714	51.4815	95.3866	97.7882	113.572	111.374	114.094	199777	76.6405	0.653028	25307.5	0.126679	199837	68	132	3428316493	2.12673	34	3.60799	357	20.0894	99.7534	100	-113	470	14.0018	102.965	-0.0793927	2.11863e+09	0.270965	651.107	90.9811	24.6508	-0.186954	2.64384	1.76478	0.199231	0.994542	1.75231	0.764372	0.61035	0.577806	0.995651	0.954256	-0.0232113	0.243575	0.502972
089	1	0.733992	0.449298	48.503	107.953	109.665	97.1449	116.414	120.619	227493	79.2365	0.647967	27812.7	0.122257	227578	81	163	5214736204	2.45795	42	3.47059	291	25.6234	122.687	123	-221	512	17.8201	126.931	-0.120163	3.66661e+09	0.215618	1059.35	209.428	57.3785	-0.834171	4.06177	2.85752	0.173844	1.28473	2.02829	1.17804	0.55291	0.504486	0.993656	0.944551	-0.0227242	0.228822	0.467357
090	0	0.663788	0.388265	43.2987	111.518	103.245	100.617	114.099	126.503	206642	74.0246	0.655901	25770.6	0.124711	206727	88	154	5174096544	2.17264	34	3.89958	266	20.7147	121.508	122	-65	331	14.3713	124.367	-0.275555	3.19749e+09	0.264114	702.919	70.9671	30.9945	-1.05418	2.82363	1.82625	0.214163	1.01301	1.77134	0.787636	0.606297	0.572629	0.990953	0.935706	-0.0257086	0.264787	0.50087
092	0	0.766256	0.484341	63.3642	130.826	136.593	145.419	201.918	216.196	482790	100.246	0.664374	44796.5	0.0927866	482937	70	140	9214033671	2.22955	36	3.35851	227	21.7486	105.048	105	-146	373	15.3169	108.584	-0.104225	5.6941e+09	0.250828	755.549	115.666	34.5127	-0.387463	3.27886	1.80933	0.288697	1.00552	1.76751	0.785893	0.608641	0.575401	0.993092	0.943374	-0.0370485	0.343921	0.499812
095	0	0.762271	0.435735	52.3378	120.114	122.503	108.391	112.768	128.073	315906	91.5594	0.645972	34725	0.109922	315993	73	133	5761396063	2.04478	31	4.15372	221	18.819	103.37	104	-110	331	13.0725	106.148	-0.304412	3.56043e+09	0.288438	582.175	93.9122	24.0963	-0.845539	2.46334	1.44693	0.259632	0.885942	1.64341	0.652158	0.638011	0.612119	0.992794	0.943194	-0.0345414	0.311808	0.506231
096	0	0.619444	0.441182	49.0992	111.29	100.368	87.2502	103.484	120.197	205308	68.9379	0.681478	24696.5	0.12029	205394	73	145	4203643944	2.28172	38	3.50112	230	22.6073	108.754	109	-228	458	15.7656	112.462	-0.168967	2.59777e+09	0.242728	820.408	222.192	34.9868	-0.729113	3.20968	2.19925	0.186457	1.12422	1.87662	0.919747	0.581744	0.54139	0.994597	0.948701	-0.0210146	0.226575	0.489169
098	0	0.56699	0.308135	29.4131	95.4553	76.4087	81.5261	83.6482	102.148	79996.9	54.1222	0.613364	14638	0.182982	80058.8	107	154	2282535868	1.77896	24	6.08139	219	15.1787	131.184	133	-66	285	10.0574	132.737	-0.83662	1.41056e+09	0.360331	409.916	77.9184	18.7399	-1.67214	1.88927	0.789669	0.409534	0.609052	1.32573	0.412927	0.722851	0.713171	0.994629	0.954114	-0.0865483	0.483092	0.474229
101	1	0.687331	0.471067	60.6789	128.812	113.104	136.079	130.632	145.688	339441	88.5362	0.619439	37989.3	0.111917	339541	60	125	4628125499	2.15863	34	4.19653	230	20.5114	92.1811	93	-126	356	14.1972	95.8582	-0.31453	3.11997e+09	0.2667	691.431	104.997	31.7656	-1.19605	2.78766	1.78102	0.220119	0.996488	1.75736	0.774741	0.610681	0.578036	0.993199	0.943846	-0.0277398	0.274713	0.501016
104	0	0.761031	0.453062	50.3036	111.03	119.912	118.129	109.414	125.124	280630	84.4975	0.678098	30569	0.10893	280690	100	165	10045986107	2.17273	34	4.12065	265	20.6932	132.868	134	-88	353	14.2091	135.501	-0.322669	5.1536e+09	0.265154	706.537	97.8899	40.4565	-1.29555	3.23301	1.37373	0.403165	0.860818	1.61239	0.621672	0.644465	0.620095	0.994015	0.948028	-0.0690679	0.473407	0.506732
105	0	0.691528	0.493592	62.5758	126.776	132.737	118.733	119.011	135.582	372124	87.6694	0.641726	38987.6	0.10477	372208	69	128	6182157974	2.03754	30	4.88823	216	18.6809	98.3763	99	-166	382	12.8364	101.313	-0.492469	3.82046e+09	0.292041	586.395	132.039	26.7636	-1.48583	2.40308	1.47163	0.239867	0.894198	1.65289	0.662741	0.635761	0.609463	0.994361	0.949226	-0.030857	0.294749	0.507053
106	0	0.759404	0.546679	57.4497	105.089	112.052	111.38	104.726	115.224	250979	79.8046	0.638918	30116	0.119994	251063	84	131	5326305903	1.75641	24	5.61168	215	14.9273	107.645	108	-114	329	10.2122	109.412	-0.487621	3.00547e+09	0.359874	383.525	97.3258	14.6395	-0.600499	1.75705	0.842531	0.351122	0.63762	1.35758	0.428835	0.712636	0.701437	0.995766	0.958328	-0.0666419	0.415196	0.482175
107	1	0.636513	0.488701	61.9866	126.839	133.841	131.635	95.6353	134.258	357761	80.7349	0.679784	35851.6	0.100211	357853	77	142	7319177583	2.15666	34	3.60361	226	20.499	109.352	110	-110	336	14.1966	112.426	-0.184895	4.52311e+09	0.266192	681.652	98.5668	27.7924	-0.74386	2.78874	1.78216	0.220064	0.994061	1.75433	0.77601	0.612115	0.5796	0.992281	0.940647	-0.0309597	0.268762	0.498948
111	0	0.768764	0.482002	48.5099	100.642	99.2162	110.708	107.909	116.562	196916	77.3703	0.634585	25793.7	0.130989	197003	87	147	4547744866	2.06152	31	4.23671	251	18.9624	116.913	118	-117	368	12.9951	119.44	-0.321694	2.81042e+09	0.28683	597.133	104.949	26.7238	-1.11992	2.55969	1.40708	0.289925	0.869956	1.62757	0.639641	0.642648	0.617743	0.994604	0.950527	-0.0418778	0.348053	0.505387
113	1	0.762591	0.448884	53.6133	119.437	116.62	127.635	136.638	138.462	316707	91.0815	0.652216	34450.7	0.108778	316794	77	138	6251309696	2.0517	32	3.88354	220	18.9687	107.743	108	-97	317	13.2996	110.429	-0.273626	3.86319e+09	0.28601	586.058	78.6445	22.8751	-0.851595	2.51377	1.42104	0.277462	0.878511	1.63054	0.638686	0.639447	0.614064	0.991818	0.939742	-0.0388775	0.333348	0.507952
114	0	0.699172	0.435935	43.6021	100.02	101.484	77.1812	96.174	104.141	176261	69.931	0.67927	22381	0.126976	176332	81	148	3927466984	2.19311	35	3.69866	233	21.0815	114.208	115	-78	311	14.6584	117.322	-0.199356	2.4271e+09	0.259326	720.99	83.3866	31.4656	-0.743205	2.93268	1.86066	0.223393	1.02483	1.78178	0.797854	0.603381	0.56893	0.990785	0.935007	-0.0263338	0.271124	0.499866
117	1	0.642592	0.513838	62.7944	122.207	134.615	130.308	128.593	154.859	279776	78.529	0.605527	34163.1	0.122109	279861	87	138	10510018416	1.84445	27	23.2661	835	16.1452	112.29	112	-115	950	11.1701	114.225	0.833734	3.65144e+09	0.331837	438.227	100.938	102.654	2.51501	2.2581	0.769201	0.491395	0.604125	1.31215	0.397088	0.723952	0.714307	0.999495	0.984997	-0.115133	0.5632	0.472882
118	0	0.767839	0.486987	58.7285	120.595	124.452	108.855	163.089	179.377	344053	92.5979	0.62418	38041.6	0.110569	344117	75	136	6555314128	2.06211	32	3.6996	307	19.0987	105.741	106	-211	518	13.2772	108.5	-0.145564	4.05106e+09	0.283914	591.241	189.877	21.6815	-0.42532	2.47424	1.52762	0.236153	0.912058	1.67253	0.683805	0.631869	0.604295	0.996877	0.961432	-0.0316308	0.286348	0.503618
120	1	0.732221	0.44839	53.0478	118.307	128.38	114.868	112.095	129.66	303249	86.627	0.658426	33152	0.109323	303329	66	134	5271040233	2.19133	35	3.39643	241	21.1132	100.121	100	-111	352	14.8587	103.628	-0.118014	3.2574e+09	0.258235	714.544	91.3579	30.2925	-0.478323	2.99159	1.83517	0.23943	1.0122	1.76839	0.790993	0.607503	0.573873	0.992055	0.939634	-0.0338379	0.286931	0.498359
122	0	0.744341	0.563283	54.9024	97.4686	102.244	98.2429	102.825	104.948	202384	72.5499	0.666526	25010.3	0.123578	202455	86	147	4645703604	2.06762	31	4.25499	242	19.0583	116.525	117	-138	380	13.2034	119.083	-0.275333	2.87096e+09	0.285795	602.687	125.829	25.9295	-0.806036	2.52094	1.50958	0.25048	0.902712	1.66417	0.679985	0.635026	0.607999	0.994219	0.948815	-0.0365696	0.303237	0.501823
124	0	0.770081	0.430303	44.6672	103.804	100.571	91.4425	112.963	113.881	180784	79.9376	0.619671	24951.4	0.138018	180861	85	128	5296872648	1.67732	23	7.02697	204	14.0037	106.732	108	-96	300	9.32036	108.372	-0.893142	2.12411e+09	0.385862	352.573	78.1302	17.5489	-1.30477	1.79072	0.560076	0.522549	0.476718	1.16689	0.328184	0.774403	0.769863	0.996729	0.966337	-0.147713	0.600642	0.413668
125	0	0.760336	0.535786	59.6208	111.277	115.857	117.376	102.098	123.04	295778	84.6081	0.632641	33934.2	0.114729	295850	83	144	6481167670	2.05447	32	3.47086	270	18.9836	113.823	114	-65	335	13.2816	116.353	-0.128177	4.00524e+09	0.285213	582.329	65.6258	19.9353	-0.393056	2.40877	1.56818	0.211163	0.924821	1.68432	0.697793	0.629044	0.600614	0.992205	0.940925	-0.0300535	0.257647	0.501666
126	0	0.742403	0.37162	32.4775	87.3943	83.0997	82.1276	101.077	101.084	110655	64.8818	0.639623	17426.4	0.157484	110731	80	142	2311261213	2.08662	32	3.61526	225	19.4567	110.841	111	-55	280	13.5581	113.574	-0.202282	1.42832e+09	0.279001	613.203	64.0497	23.7348	-0.575238	2.62377	1.48465	0.276821	0.900617	1.65282	0.660532	0.633951	0.607102	0.991458	0.93835	-0.0396245	0.329098	0.506171
128	0	0.650299	0.46261	49.996	108.074	105.338	85.7552	106.809	113.064	184201	70.2802	0.630033	24849.4	0.134904	184276	96	163	5539840388	2.25081	34	6.94132	267	21.8516	129.198	131	-142	409	14.3675	132.516	-0.985031	3.23596e+09	0.259456	868.345	138.386	86.4331	-5.53338	3.55906	1.70875	0.349808	0.957824	1.73583	0.779625	0.622543	0.592733	0.99422	0.948883	-0.0494054	0.403324	0.500634
130	0	0.565206	0.436954	49.4487	113.167	102.445	96.1984	93.8162	120.016	147997	63.9625	0.549677	24615.7	0.166325	148045	84	152	5511753848	2.19512	35	3.84719	250	21.0969	118.319	119	-123	373	14.7703	121.346	-0.285183	2.17994e+09	0.259206	725.573	106.159	38.0402	-1.27634	3.21206	1.57545	0.341062	0.928307	1.68303	0.69562	0.627935	0.599245	0.993968	0.947437	-0.054946	0.401631	0.501784
131	0	0.770644	0.482406	46.8646	97.1476	96.12	92.0998	103.362	104.757	199831	74.8662	0.66532	24844.4	0.124327	199906	74	129	3477325742	1.93003	29	5.30359	195	17.2758	101.301	102	-395	590	12.0359	103.68	-0.328018	2.14892e+09	0.310825	487.699	424.392	16.9139	-0.623433	2.06599	1.26403	0.240533	0.819172	1.56711	0.582391	0.656087	0.634288	0.997822	0.967905	-0.0349999	0.292253	0.50564
132	1	0.701406	0.461816	43.8499	94.9511	95.3535	82.6137	94.5487	101.164	143392	66.5993	0.644598	20553.1	0.143336	143463	102	145	3624618574	1.64664	22	9.45529	218	13.6598	123.623	124	-217	435	9.34536	124.954	-0.884869	2.23995e+09	0.380647	330.688	210.259	14.537	-0.865296	1.5588	0.710769	0.372852	0.564912	1.27102	0.386351	0.739072	0.731611	0.997828	0.970641	-0.0776176	0.441227	0.459961
133	0	0.594002	0.390418	40.8451	104.619	108.104	95.819	79.4811	112.921	139420	62.1439	0.62317	20865.4	0.149659	139496	76	145	2939383827	2.22461	36	3.65149	283	21.5691	110.76	111	-108	391	15.0589	114.113	-0.150625	1.81648e+09	0.253748	753.961	99.601	34.3038	-0.64504	3.08395	1.97455	0.219229	1.05269	1.81232	0.847247	0.598487	0.562602	0.993319	0.944098	-0.0294838	0.268956	0.49556
134	1	0.729198	0.592637	65.0165	109.707	115.795	107.687	100.963	121.778	321046	79.9983	0.651478	34804	0.108408	321115	83	152	7443829942	2.23632	36	10.449	291	21.7088	117.671	118	-524	815	14.955	121.019	-0.700122	4.70295e+09	0.254007	799.246	689.871	101.641	-3.40806	3.31448	1.84106	0.285006	1.00623	1.77625	0.814881	0.609886	0.576885	0.99832	0.971088	-0.0371716	0.339247	0.498373
136	0	0.678589	0.355084	34.9001	98.2869	100.775	79.6352	94.3922	103.548	133711	66.6964	0.647403	19532.4	0.146078	133761	82	122	3597525151	1.52446	20	4.14496	190	12.4767	101.737	102	-79	269	8.79652	102.972	-0.233753	1.4183e+09	0.404224	252.855	74.2413	6.28777	-0.203427	1.33741	0.55687	0.411811	0.487671	1.15789	0.314633	0.76739	0.763074	0.996181	0.962864	-0.0987292	0.483637	0.429954
137	0	0.490921	0.35034	42.9966	122.728	124.312	124.282	75.706	129.294	163625	60.2499	0.637484	22694.2	0.138696	163689	92	154	4162271475	2.08274	32	4.4	240	19.3813	122.867	123	-127	367	13.5389	125.355	-0.28839	2.5722e+09	0.280928	617.654	131.46	27.2852	-0.874431	2.52438	1.62341	0.217169	0.946523	1.70353	0.714274	0.622507	0.592902	0.993788	0.946456	-0.0287475	0.267279	0.504576
140	0	0.713132	0.401468	47.5834	118.524	116.915	106.494	126.507	133.779	258359	84.5229	0.647295	30306.1	0.117303	258406	76	120	8157558595	1.67435	23	4.82871	212	14.0613	97.6584	97	-109	321	9.66188	99.3239	-0.206872	2.54924e+09	0.370065	328.076	89.4756	13.4975	-0.0658131	1.8191	0.526999	0.55045	0.463706	1.13407	0.307123	0.778195	0.774439	0.997337	0.969347	-0.166736	0.635004	0.41279
143	0	0.747918	0.412712	47.415	114.886	126.855	120.887	106.404	131.304	255580	85.9256	0.639984	30432.2	0.119071	255646	81	135	4994626741	1.91593	28	3.90009	393	17.022	107.71	108	-87	480	11.8071	109.88	-0.0646789	3.08658e+09	0.31488	472.234	78.4543	15.6571	-0.104309	2.05555	1.23616	0.248868	0.806844	1.55612	0.573994	0.660196	0.638979	0.996942	0.962489	-0.0371251	0.299019	0.502427
144	1	0.78051	0.462593	54.3085	117.4	130.12	121.655	107.175	131.224	357971	91.6321	0.708278	34422.7	0.0961608	358055	76	142	7279814049	2.17783	34	3.86849	233	20.8301	108.894	109	-154	387	14.4304	112.092	-0.150807	4.49879e+09	0.262436	706.558	141.798	33.7327	-0.303476	3.00601	1.70836	0.275011	0.969349	1.73325	0.753306	0.618207	0.587224	0.994204	0.948228	-0.0385674	0.331129	0.50033
145	0	0.753433	0.490414	52.8778	107.823	108.675	116.258	120.76	122.142	241836	81.2372	0.622237	30167.7	0.124744	241906	97	155	6441401852	2.00988	31	4.3506	236	18.3693	126.102	127	-93	329	12.7328	128.279	-0.320854	3.98066e+09	0.294904	553.7	92.2284	23.5941	-0.86456	2.40755	1.31019	0.294852	0.837176	1.58742	0.599246	0.650929	0.628043	0.99346	0.9461	-0.0432485	0.350228	0.506613
146	0	0.798561	0.436919	42.5003	97.2727	106.93	109.299	108.732	110.806	194362	77.6782	0.664514	24418.6	0.125635	194459	69	116	1797293861	1.75012	25	4.14582	181	14.9797	92.4953	93	-102	283	10.2972	94.4697	-0.311362	1.73546e+09	0.353743	369.147	85.7109	9.70524	-0.428984	1.59735	0.965487	0.24616	0.7003	1.42761	0.468951	0.690766	0.676211	0.994392	0.951217	-0.0366058	0.299728	0.498153
147	0	0.718918	0.452514	51.2971	113.36	112.923	97.1433	114.644	115.189	215861	81.4967	0.603895	28816.3	0.133495	215936	62	124	3264004769	2.08239	32	3.66647	325	19.4386	93.429	94	-84	409	13.527	96.6496	-0.273707	2.01709e+09	0.279559	612.168	68.8012	23.8622	-1.03806	2.55773	1.57703	0.23689	0.930651	1.68775	0.69784	0.626636	0.597996	0.99521	0.952667	-0.0322137	0.289046	0.504776
150	0	0.580969	0.453387	52.2618	115.27	117.654	103.103	83.8525	119.396	206031	66.9682	0.658631	25613.2	0.124317	206083	100	153	10805755675	1.87349	27	3.29292	225	16.5879	126.275	126	-2	227	11.6414	128.006	-0.0983629	3.3768e+09	0.320933	440.357	43.7712	16.8938	-0.192186	2.2728	0.802668	0.47774	0.622811	1.3321	0.406673	0.717138	0.706551	0.993505	0.949236	-0.111504	0.556452	0.478766
151	0	0.746897	0.481828	49.5222	102.78	112.871	96.941	96.3307	113.219	232918	76.766	0.676013	27081	0.116268	232987	83	136	4664499388	1.88679	27	3.50272	238	16.637	109.188	109	-39	277	11.546	111.23	-0.0514229	2.88257e+09	0.321618	450.124	47.805	13.2771	-0.00125248	1.93726	1.23459	0.221458	0.808609	1.55826	0.572361	0.659037	0.637843	0.99166	0.940068	-0.0303507	0.27556	0.505018
152	0	0.796829	0.473124	46.3358	97.936	104.672	95.0029	105.274	116.378	220145	78.0382	0.677292	26032.4	0.118251	220182	88	144	4966217759	1.96437	29	4.29358	451	17.6469	115.863	116	-93	544	12.189	118.062	-0.167329	3.06903e+09	0.306266	514.331	84.44	18.7047	-0.216094	2.20767	1.26548	0.270873	0.818972	1.57168	0.586112	0.656356	0.634542	0.997627	0.966606	-0.0383456	0.325507	0.504915
153	0	0.805823	0.446804	48.7088	109.016	118.373	107.448	107.51	123.13	256542	87.8477	0.652187	29937.6	0.116697	256614	87	141	7047419542	1.91565	29	5.01227	210	17.1435	113.802	114	-111	321	11.9515	115.912	-0.49616	3.44773e+09	0.314053	484.617	102.527	26.2913	-1.15654	2.54423	0.699448	0.568422	0.558983	1.26893	0.381188	0.741838	0.7343	0.996481	0.963306	-0.159731	0.657393	0.45396
154	0	0.587698	0.393831	57.1132	145.019	119.493	120.059	148.466	158.593	331922	85.2276	0.598912	38709	0.116621	332040	83	142	7151209466	2.01683	31	4.19214	216	18.4692	112.909	114	-92	308	12.867	115.367	-0.381962	4.41931e+09	0.294081	561.121	82.3436	23.4758	-1.17182	2.43142	1.33756	0.289923	0.847493	1.60047	0.610938	0.647909	0.624478	0.992288	0.941721	-0.0402611	0.345341	0.507873
156	0	0.698818	0.409329	40.4128	98.7294	92.7563	83.2458	110.987	112.012	133720	68.9939	0.635239	19907.3	0.148873	133787	94	160	4124440897	2.17752	34	4.20792	286	20.8066	127.959	129	-68	354	14.2918	130.742	-0.438633	2.28689e+09	0.265399	720.019	75.8572	40.6277	-2.07933	3.20325	1.41764	0.384935	0.867195	1.62658	0.64817	0.645096	0.62022	0.993835	0.947753	-0.06881	0.451212	0.50021
157	0	0.663959	0.40201	39.3676	97.9269	89.6969	76.3326	106.472	115.366	135775	65.0194	0.655463	19490.2	0.143548	135838	80	142	2844144730	2.06916	32	3.39445	236	19.2479	111.104	111	-65	301	13.541	113.75	-0.0873135	1.75763e+09	0.28115	594.924	63.9634	20.6766	-0.200901	2.46947	1.59112	0.216133	0.938605	1.69114	0.696887	0.624001	0.59476	0.990859	0.935944	-0.0286279	0.261073	0.505235
158	0	0.710857	0.332037	26.1632	78.7962	79.4156	71.2439	87.4626	88.1558	68892.2	56.0128	0.611354	13293.5	0.19296	68944.3	79	148	1612331424	2.23197	36	3.79739	253	21.5568	113.565	114	-87	340	14.9214	116.878	-0.188105	9.41804e+08	0.254438	763.434	83.173	37.1417	-0.780855	3.16442	1.8895	0.251444	1.02428	1.79389	0.826445	0.605589	0.571433	0.991833	0.939017	-0.0317475	0.3043	0.496664
159	0	0.660883	0.379192	38.0404	100.319	105.134	80.9045	96.4692	106.494	147673	66.2994	0.643605	20992.6	0.142156	147741	69	130	2530119729	2.06963	32	4.73886	206	19.2354	99.9049	100	-288	494	13.3744	102.874	-0.270238	1.56357e+09	0.282178	602.148	273.914	30.9229	-0.768254	2.71444	1.32661	0.342782	0.844164	1.59168	0.603456	0.648653	0.625361	0.997023	0.962561	-0.054297	0.405789	0.507784
160	0	0.736964	0.512806	53.5951	104.513	103.086	95.4556	109.543	111.446	227644	77.0226	0.638418	28241.2	0.124059	227706	73	134	4165673240	2.07359	32	3.82483	225	19.269	103.446	104	-94	319	13.3617	106.327	-0.207695	2.57431e+09	0.2819	604.259	75.6748	22.8234	-0.64505	2.515	1.532	0.242412	0.913548	1.67555	0.686728	0.63134	0.603744	0.992382	0.941577	-0.0319338	0.296968	0.504429
162	0	0.790864	0.483754	49.415	102.149	104.298	99.0028	101.436	113.878	233343	80.786	0.707466	25908.5	0.111032	233416	69	127	3383591094	1.99138	30	4.10998	212	18.0686	98.2653	99	-107	319	12.6215	100.958	-0.300821	2.37909e+09	0.299354	536.419	89.9107	19.3039	-0.735058	2.19085	1.43344	0.208496	0.881855	1.63481	0.643508	0.638968	0.61332	0.992858	0.943431	-0.0297722	0.268185	0.506511
167	0	0.84395	0.431409	47.2171	109.449	107.939	129.823	115.93	131.716	296728	92.3692	0.676238	31814.4	0.107217	296808	89	156	7582064552	2.18898	35	3.47975	282	20.9877	122.776	123	-60	342	14.5994	125.644	-0.0415731	4.68557e+09	0.260165	712.611	71.6833	32.0642	-0.104976	2.97347	1.84576	0.233953	1.01509	1.77411	0.798248	0.606749	0.573033	0.992012	0.939478	-0.0319553	0.288337	0.498959
169	0	0.660337	0.472026	52.307	110.814	98.1844	98.3781	113.053	117.032	218313	73.1744	0.64403	27224.8	0.124705	218402	73	147	3808546665	2.3188	38	3.6123	267	23.0795	110.038	110	-113	380	16.0511	113.903	-0.0685829	2.8335e+09	0.238176	865.325	99.3418	45.5647	-0.132419	3.61726	2.13735	0.257039	1.09236	1.86528	0.927105	0.591615	0.553623	0.991882	0.938985	-0.0319778	0.312287	0.488739
170	0	0.670978	0.40246	45.3222	112.613	108.008	107.233	113.558	118.638	216016	75.5609	0.663466	26241.5	0.12148	216142	66	128	3513898204	2.07895	32	3.62999	215	19.3983	97.155	97	-100	315	13.557	100.233	-0.145688	2.17152e+09	0.279715	607.645	71.1198	21.4112	-0.406938	2.45067	1.67818	0.187051	0.965159	1.72053	0.73231	0.617769	0.587027	0.99038	0.93431	-0.0251142	0.232133	0.504029
173	0	0.629013	0.415738	48.1854	115.903	109.819	102.853	103.247	123.925	179028	72.9046	0.582605	26366.8	0.147277	179098	72	137	3348891435	2.14155	33	3.73529	239	20.2496	104.349	105	-106	345	14.128	107.496	-0.168867	2.06955e+09	0.269039	666.693	94.503	25.971	-0.602425	2.64522	1.86263	0.173536	1.01995	1.78315	0.80804	0.605799	0.571736	0.991941	0.939215	-0.0219552	0.221046	0.497763
174	0	0.717223	0.503469	60.5438	120.253	113.922	110.238	129.962	130.28	315509	86.2484	0.639429	35050.9	0.111093	315597	75	146	6631508178	2.26102	37	3.40729	261	22.2358	110.418	111	-124	385	15.5164	113.953	-0.130939	4.09815e+09	0.246096	793.156	99.3458	34.9623	-0.716228	3.19462	2.13652	0.198304	1.10257	1.86065	0.904354	0.587189	0.548242	0.991873	0.938363	-0.023363	0.24044	0.490556
175	0	0.696405	0.440341	36.1181	82.023	90.7513	68.2611	81.5049	90.9984	96770.1	57.1212	0.678115	15031.7	0.155334	96827.7	87	148	2277538421	2.06224	31	3.64854	234	19.0727	118.089	119	-75	309	13.2663	120.565	-0.178103	1.40748e+09	0.28404	590.907	68.617	20.2294	-0.495132	2.36381	1.62087	0.186123	0.947062	1.70293	0.711236	0.622207	0.592481	0.990696	0.935432	-0.0242441	0.232191	0.504337
176	1	0.910778	0.480729	49.4665	102.899	108.01	114.023	121.543	122.602	269554	93.718	0.658074	30664.8	0.113761	269621	76	112	4994085471	1.39928	19	6.73887	201	11.1691	94.0989	95	-233	434	7.89898	95.1925	-0.553538	2.4432e+09	0.439711	206.993	204.66	5.31514	-0.326481	1.09586	0.496261	0.376168	0.449123	1.10041	0.290965	0.78283	0.780036	0.998633	0.977654	-0.0902348	0.445499	0.411466
178	0	0.678814	0.458839	49.0511	106.903	101.439	91.1387	102.803	114.397	207116	72.567	0.649611	26059.9	0.125823	207190	83	149	4785487933	2.16499	34	3.58064	301	20.6599	116.548	117	-82	383	14.4075	119.472	-0.168213	2.95734e+09	0.263951	690.159	84.9728	28.9447	-0.624222	2.83507	1.795	0.224195	1.00433	1.76315	0.775711	0.608087	0.574895	0.993911	0.946432	-0.0258049	0.271862	0.501766
179	1	0.737145	0.396497	32.1254	81.0232	77.9097	73.0553	86.7644	91.0155	90373.4	59.7258	0.663452	14679.2	0.162428	90406.7	76	115	2330831371	1.54192	19	5.9904	178	12.4405	95.8119	97	-74	252	8.42883	97.2274	-0.765165	8.5463e+08	0.404808	273.256	54.7606	9.37213	-0.748006	1.40531	0.51154	0.465725	0.451495	1.12296	0.303671	0.783661	0.780224	0.995837	0.962753	-0.126053	0.541031	0.404375
181	0	0.757987	0.413004	40.3509	97.7011	99.4244	87.7502	96.8808	104.238	160098	74.0562	0.619768	23006.2	0.143701	160168	78	139	3222558477	2.07296	32	4.07142	227	19.1993	108.744	109	-77	304	13.272	111.506	-0.277703	1.99148e+09	0.283916	608.334	79.6737	26.6665	-0.836384	2.61131	1.39848	0.302054	0.866148	1.62479	0.637084	0.64398	0.61925	0.993031	0.9444	-0.0447566	0.36142	0.504202
182	0	0.759168	0.46978	54.4998	116.011	106.687	122.371	130.615	131.195	313818	88.072	0.719805	31025.7	0.0988651	313886	73	112	5658288710	1.54802	20	6.66748	167	12.6894	92.4291	93	-113	280	8.61017	93.9092	-0.742077	2.76814e+09	0.407881	275.789	85.4958	11.9967	-0.956523	1.38217	0.600232	0.393981	0.512415	1.19492	0.333233	0.757859	0.752548	0.995889	0.961061	-0.0869687	0.458029	0.440772
184	0	0.496057	0.259367	34.1826	131.792	131.467	137.454	85.6039	141.109	185828	65.3766	0.647144	24334.6	0.130952	185880	75	115	4408864232	1.55055	20	4.3699	183	12.7214	94.7468	95	-57	240	8.80352	96.1496	-0.329992	1.71841e+09	0.401503	267.779	53.8628	7.23461	-0.280321	1.3768	0.588825	0.400597	0.504896	1.18522	0.328887	0.761017	0.755922	0.995212	0.958457	-0.0930582	0.470748	0.436232
188	0	0.647897	0.449337	42.9751	95.6411	100.967	80.3355	86.7626	102.973	132823	61.9656	0.653097	19276.2	0.145127	132884	79	140	2852305954	2.07316	31	4.23289	232	19.1506	109.228	110	-122	354	13.2391	111.973	-0.252502	1.6661e+09	0.284328	607.232	98.6624	26.7822	-0.764379	2.5879	1.47931	0.271877	0.891047	1.65613	0.673128	0.638252	0.612	0.993571	0.946395	-0.0386689	0.325808	0.501973
189	1	0.704024	0.472942	66.1221	139.81	135.191	153.468	115.469	160.192	461927	98.4296	0.634723	45528.4	0.0985619	462051	87	160	12055082063	2.29365	38	3.41475	276	22.768	123.66	124	-98	374	15.9529	126.978	-0.112063	7.44981e+09	0.240729	831.506	90.4245	43.6463	-0.700556	3.60597	1.94038	0.300125	1.04373	1.80703	0.837144	0.600271	0.564847	0.992605	0.941407	-0.0391198	0.358896	0.496429
190	0	0.856158	0.4167	39.2409	94.1705	105.353	94.8683	94.9818	106.715	181469	80.6249	0.6534	23723.2	0.130729	181533	62	129	2889030729	2.19657	35	3.25627	218	21.1768	95.478	96	-58	276	14.6637	99.1712	-0.0710151	1.78537e+09	0.257278	718.879	54.2849	27.468	-0.316915	2.89321	1.98656	0.185725	1.05272	1.81461	0.855556	0.599619	0.563698	0.986802	0.92386	-0.0279692	0.232676	0.492515
191	0	0.746653	0.405565	47.507	117.138	120.572	106.529	107.358	126.921	276301	87.4614	0.667127	30751.3	0.111297	276380	88	140	5456900833	1.87643	27	3.88917	233	16.5753	114.042	114	-93	326	11.454	115.984	-0.189839	3.71792e+09	0.322877	446.549	82.9862	13.3027	-0.354695	1.87595	1.22776	0.208732	0.809876	1.55256	0.563792	0.657653	0.636454	0.993859	0.947705	-0.027821	0.261369	0.508096
192	0	0.748825	0.524259	44.4611	84.8076	81.9746	80.1001	95.9204	96.3	140437	63.506	0.663262	19699.4	0.140272	140481	93	152	3914908496	2.02074	31	3.51295	237	18.4829	122.426	123	-33	270	12.8548	124.67	-0.0865933	2.18345e+09	0.292203	554.469	55.5405	19.4742	-0.189143	2.3453	1.45823	0.233103	0.890817	1.64344	0.65181	0.636636	0.610413	0.990195	0.934475	-0.0329803	0.284684	0.506176
193	0	0.645908	0.440544	45.5859	103.476	116.5	84.8441	83.2419	117.224	167741	66.8363	0.616303	23866.2	0.14228	167849	82	144	3364231109	2.0794	33	3.49829	282	19.3656	113.288	114	-66	348	13.5408	115.931	-0.14679	2.25589e+09	0.280254	605.927	65.5067	22.7308	-0.388864	2.58564	1.51239	0.261527	0.909354	1.66788	0.67526	0.631945	0.604545	0.993423	0.945308	-0.0340066	0.312486	0.505256
194	1	0.828714	0.454438	51.1419	112.539	105.112	129.463	130.232	131.372	322498	93.2625	0.683485	33274.1	0.103176	322554	89	143	7316450175	1.88853	28	3.4141	321	16.7774	116.474	117	-71	392	11.8244	118.396	-0.0836887	4.52143e+09	0.318332	451.464	67.3246	13.4623	-0.174141	1.99502	1.17494	0.258635	0.789268	1.52817	0.543831	0.663545	0.643632	0.995477	0.954806	-0.0367285	0.310172	0.507301
196	0	0.755094	0.427303	46.0625	107.798	101.562	102.097	114.46	114.467	217130	81.3977	0.620911	28136.3	0.129583	217170	63	120	3127284545	1.97992	30	3.86387	195	17.8975	91.517	92	-92	287	12.4418	94.3346	-0.223247	1.9326e+09	0.301233	523.658	67.4486	16.7113	-0.426089	2.15384	1.40843	0.208845	0.870274	1.6272	0.639376	0.642699	0.617736	0.990527	0.9359	-0.0291028	0.254816	0.504776
198	0	0.766497	0.477059	49.4361	103.627	106.709	95.4321	115.843	116.011	206899	79.4298	0.587522	28793.8	0.139168	206959	84	143	4500891366	2.03484	30	4.3375	235	18.6071	113.414	114	-84	319	12.7999	115.93	-0.322415	2.78147e+09	0.292731	577.021	82.937	23.7558	-0.796358	2.44414	1.36491	0.282324	0.851828	1.61271	0.628375	0.648323	0.624436	0.993198	0.945276	-0.0411463	0.33612	0.502693
200	0	0.736838	0.431614	42.2597	97.9108	103.634	88.2151	88.7427	104.778	166024	72.1443	0.65323	22363.1	0.134698	166074	96	141	4616638785	1.71742	24	6.66124	214	14.5634	118.938	120	-93	307	9.82448	120.488	-0.881849	2.41096e+09	0.363914	371.124	86.9518	15.6632	-1.3415	1.7563	0.721681	0.416581	0.576114	1.28234	0.385892	0.734062	0.72624	0.995798	0.959525	-0.0883211	0.486674	0.467167
203	0	0.734875	0.463021	43.2964	93.5084	95.8125	86.0223	102.63	103.061	154946	68.717	0.64526	21620.7	0.139537	155000	85	153	3745633592	2.19975	36	3.33662	236	21.2936	119.209	119	-86	322	14.9447	122.204	-0.0862729	2.31473e+09	0.255868	723.106	87.1721	33.6938	-0.227903	3.22707	1.62306	0.330506	0.947653	1.70313	0.71138	0.622111	0.592335	0.991935	0.93953	-0.0485318	0.391227	0.504088
204	0	0.607312	0.446119	53.098	119.022	121.526	93.983	99.8066	123.976	259692	72.2834	0.685979	28695.4	0.110498	259783	80	132	4924422818	1.87119	27	4.30383	216	16.4395	106.134	107	-69	285	11.3292	108.233	-0.393574	3.0432e+09	0.327445	450.025	61.018	16.5232	-0.833201	2.03409	1.00346	0.338759	0.713603	1.44583	0.485344	0.687416	0.67195	0.99319	0.946662	-0.0594518	0.400844	0.49698
[truncated: 803 more columns]
