# Supplementary material for: A contrast-enhanced CT-based whole-spleen radiomics signature for early prediction of oxaliplatin-related thrombocytopenia in patients with gastrointestinal malignancies: a retrospective study
Source: PeerJ. 2023 Oct 13;11:e16230. doi: 10.7717/peerj.16230 (PMC10578303; doi:10.7717/peerj.16230)
Supplement: Supplemental Information 4 [file peerj-11-16230-s004.zip › raw data/train_features_z.xlsx]

## Sheet: Sheet1
ID	V1	V2	V3	V4	V5	V6	V7	V8	V9	V10	V11	V12	V13	V14	V15	V16	V17	V18	V19	V20	V21	V22	V23	V24	V25	V26	V27	V28	V29	V30	V31	V32	V33	V34	V35	V36	V37	V38	V39	V40	V41	V42	V43	V44	V45	V46	V47	V48	V49
003	1	0.75919	0.94326	-0.3398	-1.22202	-1.18011	-0.85976	-0.26822	-0.82831	-0.67442	-0.50561	0.42607	-0.72276	0.21031	-0.67454	0.10309	-1.50174	-0.83206	-2.45677	-2.41168	0.27695	-0.60663	-2.34637	-0.76156	-0.75688	0.85895	-0.94827	-2.3964	-0.88526	-0.63003	-0.94198	2.49006	-2.12987	-0.83009	-1.3732	0.54074	-2.15424	-1.86978	0.6469	-1.98916	-2.08707	-1.89787	2.06379	2.05389	0.44915	0.68516	-0.77482	0.64413	-1.89505
004	0	0.5897	-0.35862	-0.29352	-0.05231	-0.75203	0.72684	0.94706	0.17798	0.16508	0.51062	0.73531	0.06371	-0.54416	0.16513	-0.72358	-1.96874	-0.66884	-2.16136	-1.96893	0.23789	-0.75995	-2.0474	-1.43596	-1.4253	-0.33854	-0.51976	-1.92571	-1.54754	-0.47425	-0.64825	2.16915	-1.95558	0.04793	-1.28977	0.46779	-1.96538	-1.71128	0.54363	-1.75961	-1.82539	-1.73931	1.76869	1.77655	1.27937	1.32126	-0.53476	0.52871	-1.17567
006	0	-0.11034	-1.18292	-0.93838	-0.12657	0.27911	-0.45094	-0.29836	-0.3654	-0.48656	-0.16932	0.27108	-0.49486	0.08378	-0.48695	0.18576	-1.11257	0.73543	-1.95058	-1.96893	0.77846	-0.59705	-1.90928	-0.47675	-0.42268	-0.73771	-0.18552	-1.96506	-0.57697	-1.72748	-0.67625	2.14911	-1.74379	0.63986	-0.89122	-0.24601	-1.39093	-2.18504	3.00136	-2.53325	-2.63014	-2.17539	2.84599	2.75463	1.94471	2.30409	-4.02401	2.99062	-4.646
007	0	-0.20681	-0.09716	-0.83496	-1.02444	-0.65342	-1.0216	-1.0574	-1.09306	-1.06493	-1.05299	0.94254	-1.23313	0.47476	-1.06502	-0.39291	-0.02289	-0.98756	0.50976	0.68756	-0.31643	-0.28082	0.51789	-0.23918	-0.25557	0.35092	-0.41692	0.56017	-0.21241	0.24818	-1.01607	-0.55105	0.4433	-0.45343	-0.05011	0.00141	0.23001	0.70901	-0.86344	0.72816	0.69323	0.66121	-0.7236	-0.73035	-1.21317	-1.10243	0.69525	-0.86853	0.38979
009	1	-0.85503	0.21163	1.37354	1.55786	1.04665	1.37679	0.21659	0.56	1.20577	0.56699	-0.24772	1.2684	-0.82224	1.20593	0.92976	1.53379	1.80469	1.0073	1.13031	0.04541	0.07373	1.05156	1.32625	1.33192	-0.37483	0.24299	0.97649	1.37601	-0.70021	2.20629	-0.8937	1.22174	0.58045	1.32856	-1.972	1.23711	0.80794	0.04799	0.77569	0.77743	0.82706	-0.73875	-0.74862	0.0764	-0.14282	0.28108	0.06045	0.27447
010	1	-1.53867	-1.16784	-1.74032	-1.36619	-1.04357	-1.96373	-0.79118	-1.16115	-1.74354	-2.33404	-0.67878	-1.8585	2.28543	-1.74352	1.50843	0.67761	-1.27043	-0.86238	-1.30481	2.20098	-0.39581	-0.93658	1.12324	1.24837	0.00619	-0.35693	-1.27412	1.08908	-4.54764	-1.30769	1.08788	-0.47898	0.14455	0.64405	-2.98933	-0.62514	-1.14302	1.2053	-1.20681	-1.04843	-0.94115	1.21032	1.22734	0.7035	0.78596	-0.86245	1.11871	-0.55275
014	1	0.94019	1.10701	0.7349	-0.08927	0.4519	0.03734	-0.36778	-0.24146	1.00884	0.77999	1.74077	0.59533	-1.24633	1.00902	-0.72358	0.28844	0.60188	1.3326	1.35169	0.07927	6.18737	1.45483	-0.22456	-0.25557	-0.08453	5.5737	1.46135	-0.13277	0.80395	0.8182	-1.19828	1.57782	-0.1063	1.05102	0.29186	1.49745	1.57986	-0.61874	1.36202	1.2825	1.59637	-1.17676	-1.21312	2.49017	2.63855	0.57818	-0.63612	-0.23955
021	0	-0.46364	0.61612	0.84879	0.48392	0.96265	0.14473	-0.25856	0.09671	0.21718	0.05108	-1.62228	0.67989	0.16633	0.21708	0.43376	0.98895	0.46137	0.82513	0.90894	-0.32352	0.00665	0.84377	0.72011	0.6635	0.02433	-0.00555	0.86597	0.75687	0.5428	0.65605	-0.7928	0.84112	0.05583	0.34951	0.39772	0.72629	1.04352	-0.74442	0.97058	0.9576	1.06231	-0.89739	-0.91449	-0.48775	-0.60171	0.72858	-0.75107	0.17091
026	0	1.28581	0.99304	-0.43782	-1.37372	-0.94483	-0.35274	-0.67226	-0.93039	-0.7211	-0.27095	0.50427	-0.78654	0.23174	-0.7211	0.10309	0.13278	-0.62733	0.0512	0.24481	-0.49459	-0.26166	0.02759	0.10116	0.07864	0.64123	-0.5369	0.11074	0.09035	0.71567	-0.60034	-0.1835	-0.15055	-0.40291	-0.6369	0.67159	-0.34606	0.28837	-0.98311	0.38442	0.3798	0.23987	-0.4489	-0.44042	-0.78663	-0.78065	0.80418	-1.05136	0.637
027	1	-0.13885	0.29116	1.21698	1.27099	1.60923	1.25417	0.21756	0.74991	1.43403	1.06141	0.03018	1.393	-0.99701	1.43381	-0.22758	0.44411	1.1352	0.90216	0.90894	-0.3536	-0.0221	0.95779	0.12301	0.07864	-0.64699	0.28584	1.01155	0.17319	0.41942	1.43367	-0.87739	0.94807	0.33485	0.26789	0.20128	0.72396	1.26324	-1.01292	1.16446	1.08408	1.21495	-1.06137	-1.08718	-0.24347	-0.4547	0.79558	-1.04311	0.05261
028	1	1.46946	1.38858	-0.10185	-1.26446	-0.63306	-0.10503	-0.68938	-0.43327	-0.61916	-0.01924	-0.27738	-0.5338	0.38947	-0.6193	-1.55025	-1.11257	-1.0477	0.53207	0.68756	-0.32524	-0.41498	0.53392	-1.43028	-1.4253	-2.40695	0.76578	0.54434	-1.38139	0.40213	-1.08547	-0.56921	0.45698	1.84624	-0.15169	0.14882	0.17273	0.94595	-1.24102	0.89632	0.86686	0.93385	-0.83685	-0.85376	0.58768	0.27368	0.79773	-1.24588	0.15578
031	0	1.2332	-0.36753	-1.76194	-2.06245	-1.12408	-0.94907	-1.39055	-1.4364	-1.46112	-1.03061	1.73138	-1.78817	0.78407	-1.46082	-0.14491	-0.56773	-1.69655	-0.54818	-0.64068	0.2016	-0.45331	-0.61182	-0.39656	-0.33912	0.75009	-0.75973	-0.69713	-0.42765	-1.46632	-1.41059	0.57192	-0.57702	-0.7759	-0.5305	-0.98111	-0.93351	-0.42917	-0.63633	-0.31874	-0.25686	-0.41669	0.217	0.24192	-1.14622	-0.87074	0.40337	-0.3662	0.55632
033	1	-0.37846	-0.57579	-1.07843	-0.93823	-0.77041	-1.50547	-0.78581	-1.00883	-1.00505	-1.11	0.99104	-1.17385	0.38617	-1.00524	0.76443	0.67761	-0.54651	0.07106	-0.19794	0.33864	0.09289	-0.04921	0.75136	0.74706	-0.12082	0.14015	-0.11855	0.74499	-0.09651	-0.62105	-0.01132	0.02398	0.06523	0.66286	-0.55699	0.12735	-0.13204	0.24621	-0.06881	-0.00026	-0.08908	0.01067	0.02453	0.44016	0.28141	-0.10054	0.25251	0.39513
034	1	-0.67994	-0.04616	1.03716	1.40875	1.05508	0.87541	-0.31759	0.759	0.88581	0.62566	-1.30125	1.27232	-0.34898	0.88591	1.59109	1.37812	1.90093	0.07939	-0.41931	0.15207	0.34204	-0.10107	1.65461	1.66613	0.36907	0.13158	-0.32573	1.64377	0.0924	2.04865	0.11863	0.02812	-0.14352	0.57819	-0.56495	0.55144	-0.64521	1.54236	-0.59324	-0.44731	-0.54677	0.53807	0.55312	0.84753	0.73684	-1.1524	1.63096	0.01956
037	0	0.82617	0.17089	-0.44112	-0.73653	-0.4987	-0.37563	-0.79517	-0.53986	-0.45552	0.03146	0.22529	-0.45354	0.07088	-0.45562	-0.88891	-1.03473	-0.59506	-0.30283	-0.19794	-0.43734	-0.31915	-0.36019	-0.99828	-1.00754	0.55051	-0.54547	-0.29307	-1.01934	0.73142	-0.83451	0.16827	-0.51313	-0.56893	-0.6695	0.72566	-0.47509	-0.31552	-0.18155	-0.19193	-0.14625	-0.32713	0.08814	0.11023	-0.67346	-0.59221	0.30833	-0.21172	0.59689
038	0	0.73144	-0.66553	-2.38797	-2.72489	-2.34018	-2.05316	-1.25833	-1.9714	-2.06466	-2.01823	-0.21636	-2.38228	3.0535	-2.06495	3.5751	2.31213	-0.47876	-1.48737	-1.52618	0.48606	-0.07001	-1.55395	3.11984	3.08652	1.27626	-0.66546	-1.65059	3.04394	-1.11711	-1.29916	1.51934	-1.42996	-0.57772	-0.63607	-0.04642	-1.10403	-1.90184	2.49687	-2.0858	-2.10364	-1.88078	2.23338	2.1961	0.91079	1.13979	-2.90017	2.50495	-2.73632
040	0	0.88405	-0.26112	0.00368	0.25533	0.85193	-0.16109	0.63	0.28769	0.60718	1.07883	0.39962	0.55316	-0.70848	0.60713	0.02042	0.21061	0.44181	0.32341	0.24481	-0.38544	-0.13709	0.30342	0.11483	0.07864	0.00619	-0.12553	0.31018	0.12321	0.55902	0.63348	-0.38803	0.19521	-0.05206	-0.29896	0.58591	0.05459	0.47558	-0.74936	0.50688	0.52227	0.47536	-0.52003	-0.52102	-0.46261	-0.5309	0.59845	-0.7597	0.39325
041	0	0.12359	3.46976	1.64214	-0.83077	-1.0527	-0.06587	-0.60678	-0.69185	-0.5785	-0.619	-0.77468	-0.39037	0.52356	-0.57818	0.92976	1.22245	-0.90503	0.42899	0.46619	-0.40642	-0.08917	0.39878	1.15169	1.16482	0.78638	-0.4512	0.47205	1.15768	0.59456	0.01667	-0.46463	0.31656	-0.56126	-0.23163	0.61316	0.17251	0.55419	-0.71938	0.54803	0.56542	0.5775	-0.53514	-0.53838	-1.68989	-1.33404	0.45461	-0.69649	0.30641
044	0	-1.55279	-1.43821	-0.45017	0.93639	0.47953	-0.51311	-0.38163	0.25965	-0.42737	-0.62883	-1.14125	-0.14279	0.51125	-0.42748	-0.88891	-0.02289	-0.58467	1.18358	1.35169	-0.20314	-0.25208	1.30547	-0.48498	-0.42268	0.02433	-0.23694	1.27833	-0.39695	-0.17876	-0.55112	-1.08518	1.41925	-0.14506	1.40241	-0.65257	1.92774	0.50059	1.02607	0.52542	0.53804	0.51536	-0.54602	-0.54182	-0.48171	-0.54758	-0.34954	1.04764	0.53754
047	0	2.14207	0.42652	-0.06605	-0.47875	0.23347	-0.22783	0.64185	-0.19891	0.59076	1.38144	1.36656	0.31881	-0.9562	0.59072	-0.31024	-0.41206	0.1253	-0.08163	-0.19794	0.11899	-0.28082	-0.1319	-0.42083	-0.42268	-0.21154	-0.15124	-0.14523	-0.42914	-0.29423	0.26821	0.00592	-0.19572	-0.14199	-0.08027	-0.29021	-0.26133	-0.07664	-0.30648	0.03873	0.056	-0.09658	-0.13913	-0.11674	0.03127	-0.11437	0.40777	-0.31989	0.76775
052	0	-0.8666	-0.71563	-0.03751	0.68643	1.22545	0.68849	-0.90857	0.41039	0.33494	-0.15924	1.33961	0.0955	-0.81003	0.33488	0.76443	0.52195	0.51212	-0.22421	-0.19794	-0.16092	-0.21375	-0.26567	0.68546	0.6635	-0.71957	0.14872	-0.24672	0.6568	0.26503	0.71462	0.09098	-0.40647	0.87324	-0.68396	0.36304	-0.67689	0.12092	-1.1858	0.21502	0.22646	0.09678	-0.28632	-0.27442	0.55671	0.30401	0.75897	-1.21122	0.6015
053	1	-0.6007	0.01451	-0.00647	-0.02979	-1.37583	0.87449	0.58123	0.13684	-0.31131	-0.51266	0.87247	-0.42748	-0.24702	-0.31122	-1.05425	-0.9569	-0.7565	0.07724	0.02344	-0.31989	-0.45331	0.04701	-1.07028	-1.00754	0.1332	-0.46834	0.08826	-1.06281	0.00748	-0.74942	-0.1723	-0.07809	-0.24959	-0.41708	-0.15422	-0.27253	0.2153	-0.77966	0.32654	0.3148	0.15484	-0.40466	-0.39344	-0.7125	-0.72683	0.69468	-0.79274	0.68793
057	1	-1.01771	-0.26378	1.29344	2.00903	1.64608	1.91684	0.03982	1.10024	1.44989	0.75846	-0.88026	1.6789	-0.74803	1.44961	1.8391	1.84512	2.51075	0.32452	0.24481	0.09966	0.43786	0.25175	1.94003	1.91679	-0.21154	0.49153	0.15546	1.94015	-0.29796	3.02111	-0.29537	0.28071	0.28108	0.41883	-0.46058	0.26463	0.25965	-0.19456	0.29109	0.35068	0.30844	-0.31532	-0.3099	0.73973	0.49472	0.24625	-0.1259	0.39603
058	0	-0.6044	-0.72825	-0.06968	0.65448	-0.18645	-0.30314	0.69752	0.43478	0.15415	0.06426	0.57411	0.08747	-0.49152	0.15428	0.02042	0.67761	0.03947	1.15362	0.90894	0.162	0.22705	1.15462	0.37013	0.41285	-0.75585	0.56009	0.92649	0.44439	-0.49394	0.40366	-0.93984	1.45707	0.81719	1.77686	-1.47807	1.4735	1.07567	-0.06456	0.93548	0.98801	1.21452	-0.82794	-0.84524	0.51825	0.25203	0.37885	-0.03899	0.05118
059	1	-2.2043	-2.35568	-0.38414	2.41274	-0.50149	2.34163	1.09135	1.79131	-0.15823	-0.27342	-1.56923	0.25776	0.43252	-0.15805	-1.38491	-0.56773	-0.61172	1.03472	1.13031	-0.25647	-0.25208	1.1024	-1.01856	-1.00754	-0.39298	-0.03983	1.11244	-0.93446	0.1424	-0.58233	-0.97152	1.15485	0.1242	0.71605	-0.47849	0.98975	1.3493	-0.84034	1.21248	1.11863	1.31318	-1.09056	-1.11553	-0.72655	-0.80363	0.62672	-0.78566	0.05704
061	1	0.28264	0.93276	-0.34807	-1.22412	-1.00082	-1.30127	-0.57284	-1.22737	-0.79969	-0.86447	1.15674	-0.9776	0.10705	-0.79973	-2.04625	-1.34607	-1.23552	0.93131	0.90894	0.03475	-0.29999	0.96059	-1.78407	-1.75951	-0.64699	0.03731	0.86627	-1.68121	-0.64873	-1.30222	-0.81973	1.12071	-0.00701	0.82242	-1.22777	0.85807	1.04656	-0.61378	0.94734	0.92732	1.08236	-0.86612	-0.88111	-0.96462	-0.91707	0.5126	-0.502	0.17867
063	0	-1.56634	-0.50236	-0.27752	0.11545	0.81256	-0.73634	-1.37843	0.00216	-0.62107	-1.25259	0.83895	-0.7378	0.02918	-0.62108	-0.06224	0.28844	-0.53094	0.5128	0.46619	0.32884	-0.01251	0.48268	0.11287	0.07864	-3.44115	1.61423	0.4975	0.13724	-0.07026	-0.48911	-0.51218	0.48154	4.05584	0.2979	-0.04408	0.23024	0.82747	-1.02145	0.77995	0.78555	0.86316	-0.73493	-0.74631	1.55251	1.27811	0.71791	-0.95046	0.22576
064	0	-0.52421	0.19441	0.73004	0.74954	-0.32999	1.00443	1.22201	0.39618	0.0975	0.22204	-1.2929	0.46588	0.13564	0.09765	-0.31024	-0.56773	-0.14414	-0.36046	-0.19794	-0.223	-0.05084	-0.42553	-0.48964	-0.50623	-0.0301	-0.03126	-0.39338	-0.51806	0.42704	-0.18215	0.24538	-0.54587	-0.15548	-0.60851	0.64087	-0.48507	-0.45461	0.04787	-0.34343	-0.29602	-0.45369	0.24196	0.26606	0.69385	0.51336	0.07173	0.00799	0.5203
066	0	-0.65367	0.40463	1.06747	0.96332	0.8561	-0.62838	0.15692	0.03501	0.29449	0.27755	-1.19456	0.64676	-0.0343	0.29453	-3.20359	-2.59142	-1.15357	0.59964	0.68756	-0.40644	-0.42456	0.62545	-3.07027	-3.09635	-0.62885	-0.08268	0.69308	-2.96503	0.58369	-1.20765	-0.66174	0.52133	-0.23153	0.06743	0.31829	0.52919	0.64532	-0.44255	0.66997	0.63449	0.59904	-0.67565	-0.67837	-0.61491	-0.67924	0.4734	-0.45998	0.45845
068	0	-1.20179	0.39723	0.95856	0.83403	0.83308	0.30598	-0.69338	0.05762	0.59571	-0.36401	1.09249	0.38331	-0.88845	0.59612	-0.22758	-0.41206	0.1656	-0.43053	-0.19794	-0.55578	0.23663	-0.45372	-0.32494	-0.33912	1.13111	-0.32265	-0.27848	-0.36114	0.78894	0.31472	0.25007	-0.65412	-1.04218	-0.93299	0.70912	-0.82087	-0.14823	-0.95679	-0.03229	-0.00878	-0.17659	-0.05783	-0.04149	-0.33914	-0.37947	0.6149	-1.01787	0.55913
072	1	0.36538	0.8207	0.43754	-0.19867	-0.38738	-0.26434	-0.05065	-0.25351	-0.1432	0.1747	-0.83323	0.09858	0.15939	-0.1433	-0.47558	0.52195	-0.15688	1.24753	1.35169	-0.44098	0.01623	1.3574	0.04169	0.07864	0.24206	-0.09982	1.42704	0.12055	0.5	-0.05743	-1.14042	1.43952	-0.41097	0.6947	-0.08793	1.29708	1.68255	-0.91415	1.42825	1.34628	1.71215	-1.21639	-1.256	-1.52824	-1.33612	0.67181	-0.92279	-0.32916
076	0	-0.01981	-0.21876	-0.17287	-0.02599	0.38212	0.33963	-0.25238	-0.25654	-0.02637	0.00087	0.79694	-0.13266	-0.43512	-0.02651	0.59909	0.36628	0.10618	-0.20767	-0.19794	-0.39988	-0.15625	-0.2438	0.50715	0.4964	0.7138	-0.47691	-0.23547	0.47974	0.35403	0.24614	0.07112	-0.40051	-0.65669	-0.72739	0.44233	-0.60986	-0.02466	-0.85724	0.10566	0.11356	-0.07217	-0.20614	-0.18797	-1.01921	-0.90051	0.71395	-0.89983	0.72849
080	0	1.82918	1.47064	0.53084	-0.61163	-0.12449	0.20129	-0.1736	-0.05309	0.47593	0.9742	0.56953	0.392	-0.68337	0.47568	-0.64091	-2.35791	-0.57862	-3.04197	-2.63306	-0.06642	-0.86536	-2.73005	-1.58031	-1.59241	0.96782	-1.23109	-2.61883	-1.72611	-0.18954	-0.54414	3.35623	-2.46199	-0.93843	-1.56187	0.76271	-2.54246	-2.00822	0.20617	-2.1803	-2.31323	-2.04789	2.30772	2.28055	0.1837	0.55089	-0.35125	0.17748	-2.54128
081	0	0.99717	0.67954	0.43555	-0.07898	-0.48568	0.7026	0.70692	0.11238	0.61015	0.84017	1.04434	0.40698	-0.88346	0.61004	-0.72358	-0.7234	-0.03196	-0.03084	-0.19794	-0.00677	-0.23291	-0.10309	-0.75259	-0.75688	0.1332	-0.27122	-0.09076	-0.75351	-0.34384	0.08673	-0.008	-0.13941	-0.19512	-0.15961	-0.28165	-0.15993	-0.16082	-0.04108	-0.06558	-0.01566	-0.14532	-0.02084	0.00025	0.10793	-0.01619	0.18855	-0.03755	0.62459
084	1	0.56724	-0.34517	0.35804	0.82776	1.2411	0.64951	0.35581	0.43673	1.30558	1.34889	0.58109	1.13032	-1.0881	1.30573	0.35109	0.44411	1.22062	0.33024	0.24481	-0.16245	-0.1275	0.26499	0.43657	0.41285	0.29649	-0.25408	0.1579	0.44475	-0.01444	1.53226	-0.32293	0.24955	-0.34819	-0.04905	-0.12068	0.03421	0.49654	-0.80482	0.51601	0.55434	0.52434	-0.52189	-0.52325	-0.9934	-0.89694	0.65229	-0.75068	0.37246
085	0	-0.44756	-0.3051	-0.40936	-0.26318	-0.67534	-0.64119	-0.33446	-0.43065	-0.87231	-0.58005	-1.18172	-0.65096	0.99789	-0.87205	-0.55824	-0.41206	-0.93908	0.22851	0.24481	-0.25157	-0.37665	0.19089	-0.52745	-0.50623	0.36907	-0.51119	0.20257	-0.51643	-0.06167	-0.96012	-0.29261	0.10779	-0.49432	-0.30804	-0.12031	-0.12095	0.33884	-0.77149	0.41493	0.41407	0.30748	-0.46727	-0.4598	-1.44355	-1.21063	0.67281	-0.80642	0.60651
090	0	-0.46788	-1.08087	-0.66201	0.17976	-0.47699	-0.21871	0.45272	0.28191	-0.26094	-0.21526	0.12208	-0.23085	-0.05938	-0.26079	0.59909	1.06678	0.12133	0.74222	0.68756	-0.29933	0.10248	0.75049	0.92538	0.91416	0.85895	-0.31408	0.75268	0.95524	0.05831	0.26363	-0.71747	0.7488	-0.59285	0.24747	-0.27626	0.57675	0.86705	-0.68324	0.85538	0.81143	0.82438	-0.82727	-0.83754	-1.37243	-1.22134	0.65277	-0.6727	0.34834
092	0	0.76071	0.75252	1.89305	1.61859	1.93909	2.21502	5.16507	5.1979	3.2626	2.32428	0.38197	2.77617	-1.67438	3.26313	-0.88891	-0.02289	2.05034	1.03807	1.13031	-0.53084	-0.27124	1.14686	-0.46667	-0.50623	-0.6107	0.04588	1.26297	-0.39773	0.71964	2.48978	-1.02925	1.10142	0.22591	0.48833	0.51849	1.39808	0.82737	0.17454	0.80966	0.79076	0.81342	-0.77814	-0.78899	-0.31935	-0.46892	0.25492	0.15396	0.29293
095	0	0.71293	-0.17502	0.48899	0.82032	0.91829	0.20361	0.38127	0.368	1.13322	1.48299	-0.18243	1.18437	-0.80755	1.13324	-0.64091	-0.56773	0.40176	0.07753	0.02344	-0.19059	-0.32874	0.02373	-0.60858	-0.58978	0.04248	-0.31408	0.05172	-0.60657	-0.05308	0.58725	-0.14661	-0.06016	-0.17256	-0.22478	-0.02755	-0.07329	-0.02239	-0.15996	0.08	0.12062	-0.02716	-0.16257	-0.14594	-0.46623	-0.48659	0.34288	-0.1815	0.62913
096	0	-0.99956	-0.07107	0.07659	0.16274	-0.68539	-0.9448	-0.11691	-0.0637	-0.27797	-0.70791	0.90657	-0.40061	-0.28304	-0.27779	-0.64091	0.36628	-0.34205	1.30926	1.57306	-0.46982	-0.24249	1.47604	-0.15327	-0.17202	-2.0985	0.77435	1.50512	-0.06531	0.46974	-0.27113	-1.21935	1.53596	2.17717	0.52079	0.11123	1.27327	1.74167	-1.00209	1.53393	1.37995	1.65475	-1.34186	-1.38464	0.42175	0.05373	0.81746	-1.07186	-0.26448
098	0	-1.62848	-2.60999	-2.43016	-1.01731	-2.42129	-1.25574	-1.18128	-1.05296	-1.87688	-2.14282	-1.18259	-1.99035	2.88838	-1.87684	2.16976	1.06678	-1.25935	-1.30433	-1.52618	0.63421	-0.3479	-1.37188	1.7436	1.83323	0.84081	-0.70831	-1.57542	1.67272	-2.10741	-1.32973	1.54063	-1.21425	-0.46552	-0.59149	-1.0129	-1.10903	-1.56356	1.56519	-1.60957	-1.59489	-1.53083	1.61559	1.6238	0.43741	0.58485	-1.48177	1.60775	-1.04702
101	1	-0.1856	0.49922	1.55111	1.4685	0.23732	1.70764	1.33987	1.33341	1.43352	1.19019	-0.99624	1.70031	-0.70661	1.43368	-1.71558	-1.1904	-0.13937	0.66936	0.68756	-0.17227	-0.24249	0.67255	-1.55477	-1.50885	-0.24782	-0.09982	0.65871	-1.48867	-0.09214	0.19451	-0.65676	0.67184	0.03049	0.30026	-0.44538	0.51185	0.76098	-0.6147	0.75454	0.73594	0.74333	-0.73538	-0.74285	-0.26678	-0.42265	0.58151	-0.569	0.356
104	0	0.69805	0.15564	0.22996	0.14338	0.73058	0.73256	0.2013	0.20637	0.68312	0.79904	0.8029	0.52753	-0.85774	0.68285	1.59109	1.92296	2.44759	0.7427	0.68756	-0.20474	0.09289	0.74223	1.88603	1.91679	0.44164	-0.12553	0.66515	1.90963	-0.12355	2.00783	-0.69306	0.77304	-0.0997	0.89525	-0.56399	1.31535	-0.19402	1.49189	-0.07331	-0.04691	-0.21878	-0.0273	-0.00626	0.13519	-0.01231	-0.86847	1.50658	0.65536
105	0	-0.13528	0.92905	1.79265	1.31683	1.65974	0.76538	0.71629	0.77952	1.85054	1.10624	-0.31268	1.85808	-1.06815	1.85044	-0.97158	-0.9569	0.60266	0.03991	-0.19794	0.12369	-0.37665	-0.02921	-1.03085	-1.00754	-0.97358	0.12301	-0.07568	-1.02107	-0.77899	0.81911	-0.06205	-0.03188	0.52581	-0.04218	-0.79081	-0.18201	0.03553	-0.38742	0.13037	0.17179	0.03936	-0.20974	-0.19246	0.30534	0.10522	0.47215	-0.3597	0.67218
106	0	0.67854	1.9421	1.13991	-0.29942	0.16111	0.36595	-0.05023	-0.33628	0.30478	0.34453	-0.39879	0.45593	-0.29803	0.30486	0.26842	-0.7234	0.19401	-1.4216	-1.52618	0.43324	-0.38623	-1.46823	-0.24701	-0.25557	-0.0301	-0.33122	-1.49188	-0.32678	-0.76027	0.09241	1.5299	-1.39107	-0.11003	-0.87221	0.26454	-1.34758	-1.4396	0.89296	-1.43525	-1.42285	-1.43084	1.4015	1.41829	0.99762	0.99829	-0.78336	0.8985	-0.63082
107	1	-0.7949	0.83573	1.71762	1.32152	1.7397	1.46624	-0.53805	0.70695	1.66728	0.43463	0.85462	1.36244	-1.2988	1.6673	-0.31024	0.13278	1.14558	0.65912	0.68756	-0.42597	-0.28082	0.66779	-0.10264	-0.08847	0.04248	-0.27122	0.65837	-0.06842	0.40826	1.44565	-0.66869	0.60632	-0.0873	0.02826	0.09365	0.51379	0.76366	-0.61532	0.73973	0.71956	0.7513	-0.70533	-0.71546	-0.71871	-0.73648	0.46854	-0.63117	0.2477
111	0	0.79077	0.70789	0.00156	-0.63075	-0.76888	0.32948	0.12053	-0.26291	-0.38505	0.10877	-0.5317	-0.2272	0.25817	-0.38485	0.51643	0.52195	-0.17775	0.16454	0.02344	-0.15508	-0.04126	0.0787	0.53678	0.57995	-0.08453	0.00302	0.00996	0.53284	-0.11979	-0.08151	-0.18435	0.04006	0.0296	-0.0449	-0.35462	0.10055	-0.11583	0.18867	-0.01755	0.03508	-0.10583	-0.06539	-0.04745	0.42519	0.2329	0.08548	0.19711	0.58494
113	1	0.71676	0.07591	0.6514	0.76987	0.49205	1.24894	1.66215	0.9374	1.14345	1.4367	0.00907	1.14102	-0.86543	1.14346	-0.31024	-0.17856	0.63568	0.11352	0.24481	-0.30619	-0.33832	0.08109	-0.23872	-0.25557	0.27835	-0.43406	0.17432	-0.23957	0.06575	0.85721	-0.2036	-0.03414	-0.45222	-0.30839	-0.03477	0.0177	-0.0831	0.04524	0.03465	0.05111	-0.11184	-0.13247	-0.11189	-0.94692	-0.82537	0.19075	0.04351	0.71927
114	0	-0.04363	-0.1712	-0.62339	-0.67716	-0.60456	-1.49176	-0.50914	-0.94371	-0.64859	-0.61173	0.83886	-0.76658	0.05519	-0.64858	0.02042	0.59978	-0.47392	0.84861	0.90894	-0.3853	-0.21375	0.89111	0.30798	0.32929	0.62308	-0.48548	0.90761	0.35127	0.35244	-0.42331	-0.82983	0.86988	-0.36536	0.27972	0.09443	0.7735	0.94772	-0.57701	0.92748	0.86782	0.8886	-0.88839	-0.90233	-1.45527	-1.28986	0.63084	-0.6065	0.29576
117	1	-0.72202	1.3154	1.82049	0.97628	1.7958	1.39414	1.23045	1.83606	0.67222	0.22099	-1.42294	1.09557	-0.19104	0.67227	0.51643	-0.17856	2.66916	-0.96387	-0.86206	7.98709	5.55492	-1.00133	0.14582	0.07864	-0.04824	4.99092	-0.97494	0.0858	4.34018	0.6684	0.87192	-1.02458	-0.04387	5.15332	3.97835	-0.44357	-1.61155	2.50728	-1.63963	-1.66821	-1.63039	1.63867	1.6437	2.83377	3.61493	-2.48467	2.44457	-1.11753
118	0	0.77969	0.80302	1.30275	0.85621	1.05947	0.22882	3.08149	3.1799	1.49238	1.58357	-0.85084	1.70856	-0.77483	1.49206	-0.47558	-0.33423	0.78084	0.16761	0.24481	-0.38489	0.49536	0.13095	-0.40807	-0.42268	-1.79006	1.28856	0.16222	-0.40494	0.56007	1.02473	-0.25277	0.00059	1.58525	-0.3901	0.47336	-0.05363	0.16682	-0.43017	0.23935	0.27788	0.17175	-0.2913	-0.28298	1.54447	1.30284	0.445	-0.44747	0.49231
120	1	0.35262	0.06648	0.57939	0.68568	1.34403	0.55543	0.34517	0.45497	0.97172	1.00528	0.19953	0.93577	-0.83786	0.97168	-1.21958	-0.4899	0.16762	0.83936	0.90894	-0.51462	-0.13709	0.90324	-0.88328	-0.92399	0.02433	-0.1341	1.01571	-0.82258	0.66642	0.31705	-0.85543	0.82669	-0.21935	0.19941	0.41018	0.87979	0.88797	-0.39246	0.85041	0.79551	0.84548	-0.802	-0.81576	-0.82991	-0.83588	0.36756	-0.44138	0.21683
126	0	0.47471	-1.39851	-2.03995	-1.61804	-1.93652	-1.22307	-0.24608	-1.11124	-1.48569	-1.10074	-0.37719	-1.54964	1.59849	-1.48552	-0.06224	0.13278	-1.24564	0.29503	0.24481	-0.42098	-0.29041	0.2682	0.02327	-0.00491	1.04039	-0.75116	0.3138	0.02996	0.34114	-1.3139	-0.36807	0.14773	-0.71956	-0.24953	0.29465	0.21616	0.06606	0.03786	0.16954	0.17143	0.02547	-0.24767	-0.23381	-1.12388	-0.96188	0.16454	-0.00089	0.62603
128	0	-0.62961	0.33783	0.19079	-0.07695	-0.32531	-1.02601	0.06154	-0.45465	-0.54728	-0.57791	-0.67132	-0.37645	0.45621	-0.54722	1.26043	1.76729	0.29597	1.14859	0.68756	1.00216	0.11206	1.18634	1.57565	1.66613	-0.53813	0.35441	0.75062	1.65376	-2.68028	0.29793	-0.82678	1.85712	0.64207	4.04284	-5.61564	1.90361	0.59152	0.87783	0.51861	0.61971	0.77402	-0.48677	-0.48546	0.23611	0.0716	-0.17862	0.77448	0.33602
130	0	-1.64987	-0.15175	0.1211	0.3026	-0.53498	-0.45872	-0.63567	-0.07361	-1.00923	-1.18978	-3.13593	-0.41339	2.04577	-1.00947	0.26842	0.91112	0.28255	0.85909	0.90894	-0.32175	-0.05084	0.89701	0.65564	0.6635	-0.19339	0.04588	0.968	0.69626	0.02114	-0.64369	-0.83265	0.90058	0.05176	0.72983	-0.54108	1.27756	0.27896	0.77719	0.3385	0.33455	0.24602	-0.37376	-0.37141	0.11217	-0.0703	-0.37301	0.7568	0.39624
131	0	0.81332	0.71559	-0.20796	-0.8912	-0.99319	-0.68136	-0.12345	-0.90994	-0.34785	-0.13375	0.41097	-0.37724	-0.07882	-0.34781	-0.55824	-0.87907	-0.68886	-0.51903	-0.41931	0.30141	-0.57788	-0.56791	-0.7835	-0.75688	-5.12853	1.90562	-0.50768	-0.81811	-0.1442	-0.67136	0.3788	-0.69312	5.88093	-0.71649	0.2372	-0.79018	-0.45127	-0.37975	-0.32743	-0.29141	-0.46568	0.21629	0.24231	2.00974	1.93791	0.32679	-0.38577	0.59819
132	1	-0.01684	0.32268	-0.59183	-1.05489	-1.04873	-1.19666	-0.59636	-1.10689	-1.06799	-0.93441	-0.2246	-1.05547	0.88276	-1.06792	1.75643	0.36628	-0.61853	-1.99225	-1.96893	2.07782	-0.35748	-1.95419	1.10422	1.08126	-1.89892	0.57723	-1.95967	1.0055	-2.29366	-0.59019	2.01742	-1.74506	1.9586	-0.87922	-0.05111	-1.70527	-1.74856	1.14303	-1.8789	-1.89031	-1.69787	1.95558	1.94673	2.01291	2.20635	-1.16844	1.17042	-1.79431
133	0	-1.3046	-1.0398	-0.97445	-0.3344	-0.12493	-0.47933	-1.40489	-0.46248	-1.11867	-1.36591	-0.88181	-1.00611	1.20265	-1.11853	-0.39291	0.36628	-0.94572	1.01239	1.13031	-0.40548	0.26538	1.07802	0.01641	-0.00491	0.07877	0.20014	1.12372	0.07619	0.54054	-0.96778	-0.96073	1.09077	-0.06836	0.47403	0.21145	1.04641	1.21478	-0.62494	1.09746	1.03272	1.19906	-0.99095	-1.01314	-0.2074	-0.39794	0.52032	-0.62914	0.07024
137	0	-2.54054	-1.80459	-0.70048	1.01516	1.04934	1.06684	-1.60746	0.43487	-0.80982	-1.54935	-0.44279	-0.71707	0.64807	-0.80987	0.92976	1.06678	-0.3618	0.27484	0.24481	-0.08521	-0.14667	0.23927	1.04028	0.99771	-0.26597	-0.00555	0.30344	1.03994	0.00876	-0.29392	-0.32285	0.17755	0.51522	-0.00647	-0.062	0.03684	0.39142	-0.64864	0.44965	0.44529	0.36326	-0.48752	-0.4825	0.02358	-0.16653	0.54615	-0.64666	0.54244
143	0	0.54084	-0.61435	-0.13786	0.43075	1.2336	0.88241	0.03982	0.54509	0.36349	0.93735	-0.36611	0.5059	-0.34472	0.36333	0.02042	-0.41206	0.03563	-0.5923	-0.64068	-0.29911	1.31945	-0.66519	-0.24154	-0.25557	0.45979	0.96289	-0.63116	-0.28665	0.87229	0.16473	0.47395	-0.79674	-0.45571	-0.80254	0.85602	-0.80903	-0.5166	-0.28384	-0.40266	-0.35073	-0.51846	0.3024	0.32447	1.57626	1.40651	0.25223	-0.3151	0.42992
144	1	0.93161	0.3375	0.73993	0.61809	1.47014	0.92411	0.08118	0.54068	1.66995	1.49003	1.72856	1.13661	-1.50369	1.66988	-0.39291	0.13278	1.12678	0.76921	0.68756	-0.31263	-0.21375	0.79471	-0.14138	-0.17202	-0.75585	0.16586	0.78456	-0.09709	0.53984	1.42396	-0.75684	0.77318	0.70457	0.43493	0.6186	0.9058	0.59061	0.01704	0.58894	0.60575	0.6086	-0.57765	-0.58193	0.22832	0.00733	0.20163	0.02032	0.32005
145	0	0.60696	0.86841	0.55774	-0.09565	-0.08361	0.63093	0.81011	0.04291	0.18812	0.48328	-0.91044	0.46411	-0.05771	0.18803	1.34309	1.14462	0.72645	-0.10393	0.02344	-0.10635	-0.185	-0.14868	1.31384	1.33192	0.35092	-0.33122	-0.13156	1.29053	-0.11655	0.96196	0.00515	-0.25093	-0.2034	-0.25917	-0.05023	-0.17394	-0.34303	0.24538	-0.21757	-0.18172	-0.35974	0.10818	0.13294	-0.13812	-0.20151	0.03739	0.21984	0.64916
146	0	1.14803	-0.15241	-0.76368	-0.88187	-0.21	0.2529	0.16474	-0.57841	-0.41763	0.13859	0.38626	-0.44454	-0.01268	-0.4173	-0.97158	-1.89091	-1.49105	-1.45427	-1.30481	-0.19397	-0.71204	-1.44818	-1.52819	-1.50885	0.18763	-0.72545	-1.44602	-1.60769	-0.07991	-1.04003	1.38603	-1.48739	-0.32279	-1.21001	0.46899	-1.6357	-1.15129	-0.31499	-1.05278	-1.04473	-1.1787	0.94312	0.9765	0.32075	0.30054	0.27045	-0.30769	0.20606
150	0	-1.46086	0.16184	0.47931	0.45931	0.56696	-0.08365	-1.17031	-0.1076	-0.26874	-0.89868	0.20582	-0.25573	-0.07933	-0.26901	1.59109	0.98895	2.81037	-0.81295	-0.86206	-0.5589	-0.29041	-0.83161	1.32845	1.24837	2.00202	-1.20538	-0.72057	1.2672	0.74227	0.42351	0.61601	-1.0103	-1.09101	-0.71788	0.75127	-0.41706	-1.53307	2.35013	-1.52561	-1.56047	-1.57014	1.49585	1.50786	-0.11619	0.10619	-2.35734	2.37407	-0.80934
151	0	0.52859	0.70456	0.13046	-0.47146	0.2204	-0.41838	-0.50074	-0.44617	0.07433	0.05024	0.73896	-0.02375	-0.48651	0.07425	0.18576	-0.33423	-0.122	-0.74381	-0.86206	-0.46913	-0.16583	-0.81279	-0.1165	-0.17202	1.3307	-0.77687	-0.77206	-0.1709	0.92346	-0.01718	0.63208	-0.94487	-1.01712	-0.96547	0.97887	-1.02243	-0.5203	-0.59928	-0.39188	-0.33921	-0.52872	0.27811	0.30456	-1.0247	-0.79329	0.48991	-0.56015	0.56559
152	0	1.12727	0.53846	-0.27528	-0.83244	-0.37359	-0.52367	-0.02084	-0.273	-0.08865	0.17346	0.77819	-0.18948	-0.3862	-0.08913	0.59909	0.28844	0.02207	-0.34049	-0.41931	-0.13075	1.87524	-0.42561	0.44798	0.41285	0.35092	1.51139	-0.42503	0.41472	0.47606	0.14908	0.27181	-0.5147	-0.34607	-0.59389	0.72277	-0.53457	-0.44787	-0.03058	-0.32865	-0.26675	-0.44229	0.22192	0.24675	1.91383	1.81047	0.20941	-0.0384	0.56024
153	0	1.2351	0.0362	0.02689	-0.00671	0.61906	0.15236	0.09915	0.09703	0.37576	1.12351	0.00818	0.42774	-0.46482	0.37568	0.51643	0.05494	1.01581	-0.59378	-0.41931	0.17676	-0.43414	-0.61864	0.27365	0.24574	0.02433	-0.39978	-0.55322	0.23038	-0.79323	0.48676	0.45454	-0.71377	-0.01477	-0.07451	-0.39828	0.07266	-1.77511	3.39375	-1.91508	-1.90157	-1.73033	2.01353	1.99383	1.34941	1.48667	-4.04938	3.42852	-2.10859
156	0	-0.04787	-0.67892	-1.0295	-0.77332	-1.2369	-1.16232	0.28572	-0.51229	-1.1914	-0.70249	-0.51165	-1.15755	1.16287	-1.19136	1.09509	1.53379	-0.37987	0.7676	0.68756	-0.1674	0.29413	0.7857	1.47086	1.49903	0.80452	-0.11696	0.70977	1.50169	-0.57118	-0.54834	-0.6873	0.86337	-0.50328	0.90697	-1.49828	1.26167	-0.09107	1.28209	-0.0344	0.02973	-0.05223	-0.01408	-0.00408	0.04665	-0.03931	-0.85942	1.27472	0.3138
158	0	0.09647	-2.15386	-2.84398	-2.2588	-2.20344	-1.81429	-0.9766	-1.81983	-2.01857	-1.95971	-1.24422	-2.20286	3.39316	-2.01864	-0.14491	0.59978	-1.57937	1.05066	1.13031	-0.34305	-0.0221	1.07333	0.25359	0.24574	0.45979	-0.23694	1.04953	0.31319	0.39586	-1.74771	-0.94455	1.15424	-0.36927	0.66831	0.04955	1.1916	1.01534	-0.25419	0.92409	0.93322	1.06831	-0.84211	-0.85848	-0.93932	-0.89648	0.4409	-0.25993	0.12805
162	0	1.05575	0.74133	0.11681	-0.51847	-0.4007	-0.30638	-0.22679	-0.41005	0.07975	0.43958	1.70366	-0.20907	-0.75141	0.07971	-0.97158	-1.03473	-0.73361	-0.20007	-0.19794	-0.2093	-0.41498	-0.26397	-1.04024	-1.00754	0.09691	-0.41692	-0.19166	-1.05151	-0.03922	-0.46612	0.10959	-0.36671	-0.24586	-0.55288	0.10414	-0.56491	-0.05403	-0.74846	0.05506	0.07419	-0.08153	-0.14251	-0.12491	-0.43459	-0.46336	0.5102	-0.63719	0.64379
167	0	1.69224	-0.25757	-0.16306	0.02551	-0.13691	1.36783	0.55098	0.56766	0.88852	1.56142	0.74586	0.72436	-0.94437	0.88848	0.68176	1.22245	1.2711	0.82716	0.90894	-0.47896	0.2558	0.85514	1.03256	0.99771	0.94967	-0.2198	0.87577	1.06472	0.96148	1.59051	-0.81014	0.81374	-0.57973	0.3207	0.85522	0.84708	0.91279	-0.45548	0.86803	0.8264	0.89107	-0.81779	-0.83046	-0.85102	-0.85119	0.43361	-0.42669	0.24826
169	0	-0.50926	0.51752	0.48506	0.12725	-0.84363	-0.34032	0.3966	-0.23717	-0.11202	-0.2976	-0.24202	-0.00101	-0.0597	-0.11184	-0.64091	0.52195	-0.5307	1.50202	1.57306	-0.42225	0.11206	1.65709	-0.04461	-0.08847	-0.01195	0.10587	1.65918	0.05816	0.85722	-0.06093	-1.3262	1.83689	-0.07311	1.24496	0.82251	2.00861	1.59653	-0.1898	1.33953	1.31871	1.701	-1.13498	-1.1704	-0.91504	-0.89964	0.43282	-0.1765	-0.28702
170	0	-0.38166	-0.80999	-0.40435	0.26133	-0.13191	0.14067	0.4237	-0.14917	-0.14134	-0.06647	0.35411	-0.15642	-0.22287	-0.14067	-1.21958	-0.9569	-0.67139	0.25518	0.24481	-0.41468	-0.38623	0.24581	-1.13414	-1.17465	0.22392	-0.4512	0.31318	-1.11361	0.55959	-0.6512	-0.35133	0.11049	-0.59006	-0.40861	0.49527	-0.09615	0.51984	-0.99525	0.56337	0.53708	0.47663	-0.58683	-0.58539	-1.65462	-1.3583	0.67363	-1.0138	0.51382
173	0	-0.88483	-0.55661	-0.03976	0.50652	-0.0007	-0.09724	-0.12961	0.14065	-0.61328	-0.32373	-2.12599	-0.13662	1.08217	-0.61328	-0.72358	-0.25639	-0.75018	0.5806	0.46619	-0.36962	-0.15625	0.57219	-0.52576	-0.50623	0.11505	-0.19409	0.62138	-0.49103	0.47012	-0.74213	-0.60187	0.5061	-0.16174	-0.09644	0.26225	0.25487	0.95235	-1.15079	0.89771	0.87524	0.95262	-0.8377	-0.85317	-0.88613	-0.87698	0.78446	-1.12962	0.18561
174	0	0.1728	1.11754	1.53391	0.83071	0.29657	0.30395	1.30392	0.48896	1.12816	0.96862	-0.38313	1.2359	-0.74829	1.12819	-0.47558	0.44411	0.81722	1.20168	1.35169	-0.50997	0.05456	1.33364	-0.01248	-0.00491	-0.21154	0.14872	1.37066	0.06252	0.61653	1.06672	-1.14031	1.35337	-0.07303	0.51911	0.12659	1.2461	1.59456	-0.86575	1.40182	1.29372	1.558	-1.22775	-1.26464	-0.91958	-0.96061	0.73507	-0.92703	-0.19184
175	0	-0.07681	-0.08711	-1.57636	-2.01832	-1.38216	-1.97632	-1.29629	-1.66403	-1.66286	-1.85236	0.80342	-1.92813	1.48975	-1.6629	0.51643	0.59978	-1.26174	0.16831	0.02344	-0.40674	-0.20416	0.12097	0.63619	0.6635	0.67751	-0.50262	0.15633	0.62927	0.43447	-1.33248	-0.24981	-0.00165	-0.6359	-0.48952	0.39014	-0.25285	0.38547	-1.00593	0.45294	0.44203	0.34417	-0.4938	-0.48986	-1.49916	-1.24817	0.70416	-1.0132	0.52995
181	0	0.66156	-0.60879	-1.03738	-0.84995	-0.75379	-0.91764	-0.47122	-0.93838	-0.85483	-0.2122	-0.98617	-0.66776	0.90126	-0.85479	-0.22758	-0.10073	-0.81051	0.22404	0.24481	-0.2258	-0.27124	0.16953	-0.15405	-0.17202	0.64123	-0.54547	0.15941	-0.14725	0.05002	-0.81174	-0.25274	0.1151	-0.43337	-0.04882	-0.01664	0.19369	-0.13599	0.32826	-0.04079	0.02009	-0.12191	-0.03748	-0.02106	-0.34928	-0.36827	-0.01552	0.33675	0.52288
182	0	0.67572	0.47466	0.76428	0.51457	-0.22761	0.96303	1.33896	0.53907	1.10659	1.14524	2.08212	0.59971	-1.36689	1.10637	-0.64091	-2.20225	0.35252	-2.50488	-2.41168	0.88498	-0.84619	-2.3262	-1.53379	-1.50885	-0.01195	-0.75116	-2.35643	-1.65575	-1.74248	-0.11921	2.65656	-2.11287	-0.32673	-1.05313	-0.15985	-2.02393	-2.00775	1.38619	-2.19924	-2.30125	-2.03174	2.34933	2.31341	1.05797	1.2664	-1.49652	1.34594	-2.79937
184	0	-2.47895	-3.54061	-1.82283	1.69064	1.56772	1.78231	-1.07633	1.08247	-0.52651	-1.05282	-0.14651	-0.45781	0.25632	-0.52676	-0.47558	-1.96874	-0.24406	-2.49176	-2.41168	-0.09809	-0.69287	-2.31394	-1.33779	-1.34175	1.0041	-1.09397	-2.25209	-1.46369	-0.15182	-1.05523	2.50688	-2.16654	-0.90616	-1.37915	0.64621	-2.03363	-2.0345	1.46234	-2.24512	-2.35365	-2.05905	2.41553	2.3725	0.72441	1.01096	-1.71017	1.4788	-3.03712
188	0	-0.65841	0.08455	-0.70323	-1.00346	-0.64206	-1.32042	-1.01416	-1.00773	-1.20285	-1.38318	0.0361	-1.25729	0.9734	-1.20289	-0.14491	-0.02289	-0.9873	0.22504	0.02344	-0.15671	-0.22333	0.15085	-0.11313	-0.08847	-0.17525	-0.11696	0.14168	-0.10721	0.14729	-1.10187	-0.24307	0.10772	-0.08555	-0.04091	0.06919	0.15144	0.05353	-0.01904	0.11114	0.18932	0.10464	-0.15752	-0.14803	-0.08371	-0.17257	0.19807	-0.03526	0.40611
191	0	0.52567	-0.75074	-0.12615	0.59854	0.77833	0.10243	0.091	0.30485	0.62788	1.08609	0.46641	0.55634	-0.73801	0.62785	0.59909	-0.02289	0.25636	-0.79764	-0.86206	-0.30378	-0.21375	-0.83645	0.29399	0.24574	0.35092	-0.35693	-0.82171	0.23656	0.38917	0.72767	0.66163	-0.96882	-0.3727	-0.96373	0.55755	-1.13306	-0.53631	-0.74574	-0.38415	-0.37	-0.58258	0.24911	0.28024	0.05857	-0.04398	0.57866	-0.70839	0.72681
193	0	-0.68226	-0.08325	-0.37078	-0.41955	0.48334	-1.0755	-1.20308	-0.22664	-0.7573	-0.91146	-1.09244	-0.53184	0.82936	-0.7568	0.10309	0.28844	-0.74286	0.25751	0.46619	-0.47103	0.2558	0.23327	0.23017	0.24574	0.84081	-0.16838	0.30449	0.23206	0.55534	-0.57597	-0.33867	0.09898	-0.69287	-0.31826	0.51682	0.14737	0.1311	-0.13815	0.22285	0.25276	0.11804	-0.28972	-0.2786	-0.15652	-0.27917	0.36164	-0.17442	0.57809
194	1	1.50957	0.18189	0.3367	0.2558	-0.34175	1.34824	1.3184	0.54881	1.21733	1.64793	0.96813	0.95507	-1.1488	1.21695	0.68176	0.21061	1.14427	-0.73477	-0.64068	-0.50705	0.62951	-0.75897	0.4996	0.4964	0.75009	0.20871	-0.62184	0.44335	0.79891	1.44414	0.55497	-0.93589	-0.65957	-0.9528	0.77278	-0.91823	-0.66017	-0.17143	-0.5099	-0.50167	-0.70805	0.3726	0.40595	0.85518	0.65273	0.26614	-0.1986	0.68517
198	0	0.76359	0.61356	0.1195	-0.40834	-0.22605	-0.50035	0.54629	-0.29311	-0.25767	0.30823	-1.97519	0.24696	0.67196	-0.25783	0.26842	0.21061	-0.20012	0.02586	-0.19794	-0.11195	-0.19458	-0.0575	0.24083	0.24574	0.51422	-0.41692	-0.09537	0.23194	-0.12258	-0.10733	-0.04586	-0.09469	-0.3736	-0.2481	0.03107	-0.10794	-0.21473	0.10119	-0.12817	-0.04514	-0.17665	0.05355	0.06976	-0.26701	-0.2823	0.11115	0.07246	0.44384
204	0	-1.14502	0.02314	0.58578	0.73895	0.84748	-0.57906	-0.31422	0.14341	0.41595	-0.3839	1.04462	0.23141	-0.77841	0.4161	-0.06224	-0.64556	0.00211	-0.82491	-0.86206	-0.12636	-0.37665	-0.88852	-0.37482	-0.33912	0.78638	-0.70831	-0.88907	-0.42784	-0.39725	0.12605	0.76884	-0.94553	-0.77509	-0.74324	-0.01285	-0.84774	-1.06225	0.75067	-0.9716	-0.9463	-1.07566	0.87291	0.90188	-0.27109	-0.14636	-0.5311	0.74857	0.14462
[truncated: 803 more columns]
