# Supplementary material for: A contrast-enhanced CT-based whole-spleen radiomics signature for early prediction of oxaliplatin-related thrombocytopenia in patients with gastrointestinal malignancies: a retrospective study
Source: PeerJ. 2023 Oct 13;11:e16230. doi: 10.7717/peerj.16230 (PMC10578303; doi:10.7717/peerj.16230)
Supplement: Supplemental Information 4 [file peerj-11-16230-s004.zip › raw data/validation_features_z.xlsx]

## Sheet: Sheet1
ID	V204	V604	V649	V765	V850
002	-1.34661	-0.271523	1.02901	0.518825	-0.0193416
008	-0.0976494	-0.563511	-0.467841	-0.748416	-0.804634
042	-0.803726	-0.925481	-0.719646	0.27751	-0.212195
043	0.628311	-0.284635	-0.0147501	0.759139	1.38907
046	0.0769685	0.546725	0.332445	-0.0444304	0.642572
048	-0.140481	-0.594087	-0.451014	0.64521	0.270485
050	-0.436585	-0.988327	-0.469495	-0.969867	-1.42809
056	-0.0302084	-0.771018	-0.464099	-0.495385	-0.449985
065	-0.192918	-0.385809	-0.459744	-0.363004	-0.300684
071	-0.780518	-0.57904	-0.207249	-0.330299	-0.894916
073	-0.193295	0.493577	0.333512	0.210063	0.137088
082	-0.0954838	-0.392296	-0.444907	-1.03871	-0.212648
088	0.168433	-0.863591	-0.455583	-0.142514	1.07647
089	1.94418	0.782641	1.4897	-0.332646	2.33263
122	-0.516489	-0.1578	-0.44482	0.112507	0.996816
124	-1.38393	0.319044	-0.233337	-0.118584	-0.922305
125	-0.0898253	-0.224025	-0.470937	-0.842751	-1.06007
134	1.42602	-0.890529	-0.463609	3.48069	7.81588
136	-1.47023	0.769187	0.299927	-0.722187	-1.21737
140	-1.21093	-1.3281	-0.807678	-0.654441	-0.969184
147	0.278166	0.856776	0.325673	-0.65018	0.0388167
154	0.469652	0.172178	-0.108446	-0.453741	-0.468134
157	-0.507497	-0.632863	-0.463467	-0.876553	-0.93566
159	-0.793978	-0.361193	-0.452874	0.0881448	1.21744
160	-0.0515721	0.392479	-0.116585	0.178111	0.169962
176	-0.797634	-0.611527	-0.189598	0.3853	0.0306383
178	-0.187751	0.855	0.850101	-0.588864	-0.230225
179	0.0292609	0.5519	0.182831	0.0279646	0.249392
189	2.88143	-0.0103977	-0.283895	-0.475665	-0.150869
190	0.389123	0.386825	0.326932	-0.714879	-0.645235
192	-0.485853	-1.18046	-0.455881	-0.781417	-1.14886
196	0.132513	0.21274	-0.115431	0.0185512	-0.335137
200	-1.45417	-1.80173	-0.710062	0.232574	-0.282723
203	-0.393939	0.00442215	-0.103487	-0.944035	-0.618763
